# Supplementary material for: HIV-1 manipulates CD96 on CD4+ T cells to subvert antiviral immunity
Source: Sci Adv. 2025 Sep 5;11(36):eadx7485. doi: 10.1126/sciadv.adx7485 (PMC12412668; doi:10.1126/sciadv.adx7485)
Supplement: Supplementary file 2 — Datasets S1 to S4 [file sciadv.adx7485_datasets_s1_to_s4.zip]

Archive with 4 entries (4 files):
- adx7485_dataset_s1.xlsx
- adx7485_dataset_s2.xlsx
- adx7485_dataset_s3.xlsx
- adx7485_dataset_s4.xlsx
