# Supplementary material for: HIV-1 manipulates CD96 on CD4+ T cells to subvert antiviral immunity
Source: Sci Adv. 2025 Sep 5;11(36):eadx7485. doi: 10.1126/sciadv.adx7485 (PMC12412668; doi:10.1126/sciadv.adx7485)
Supplement: Supplementary file 2 — Datasets S1 to S4 [file sciadv.adx7485_datasets_s1_to_s4.zip › adx7485_dataset_s1.xlsx]

## Sheet: unfiltered
Specificity	uninf_Screen1	inf_Screen1	uninf_Screen2	inf_Screen2	uninf_Screen3	inf_Screen3	uninf_Screen4	inf_Screen4	uninf_Screen4	uninf_Screen5	inf_Screen5	uninf_Screen6	inf_Screen6	uninf_Screen7	inf_Screen7	uninf_Screen8	inf_Screen8	uninf_Screen9	inf_Screen9	uninf_Screen10	inf_Screen10	uninf_Screen11	inf_Screen11	uninf_Screen12	inf_Screen12	uninf_Screen13	inf_Screen13
CD1a	416	441	265	346	875	699	627	570	554	748	690	891	570	902	793	1186	509	641	550	569	547	527	1377	821	782	653	996
CD1b	426	444	244	319	1057	628	803	591	662	923	525	1118	547	1121	696	1438	507	776	635	677	601	751	1658	846	773	843	1159
CD1c	263	386	198	355	411	569	446	517	415	420	465	678	494	704	721	533	441	437	530	404	506	458	820	444	590	487	886
CD1d	380	459	246	326	556	637	515	539	442	572	590	790	609	870	820	674	536	487	617	450	593	602	1170	588	706	577	987
CD2	65827	190950	78520	212052	68634	201674	91948	216926	87957	76546	206981	81407	238022	56550	225147	69080	221900	114843	201443	113094	198981	72290	85609	84519	162145	88781	136973
CD3	75065	89113	69739	106599	76493	120375	68726	101671	59627	67516	108933	25256	64458	25617	64389	50162	103260	93241	114571	94096	112907	69227	48220	84792	71541	59734	49629
CD4	62031	2716	38030	3697	22066	4046	18175	2627	15101	21298	2304	10683	2178	9705	2304	33767	2537	50757	5400	51216	5522	58363	19267	84262	39310	60400	22071
CD5	51841	87255	63492	86831	44084	78111	38058	60453	30077	39474	67753	20527	55507	18421	59910	25789	53313	22860	43157	20640	42114	64147	54238	50861	41662	38971	29099
CD6	51927	82203	57613	77388	40969	66983	42839	65030	44472	40647	67836	25481	75210	26640	94404	31326	62530	37212	58026	37085	56057	52068	71391	48118	64044	50656	71529
CD7	62177	128395	40502	120830	39489	102363	49335	120416	36362	84985	178160	45845	177903	37763	126107	57072	150299	90251	139064	89516	135278	29442	34182	39799	56860	18556	33883
CD8a	1606	3751	3016	4645	451	837	975	1738	808	916	1117	1115	1681	10945	30437	714	974	2240	2452	2179	2218	646	1146	882	1474	702	1357
CD9	13126	25031	6666	10707	3053	5786	8926	10416	8915	5816	11479	7844	13823	6577	14934	6157	20103	11350	19806	11009	18550	9947	13548	11335	14140	7545	7206
CD10	373	436	675	949	701	599	631	551	540	651	484	898	560	889	595	1252	474	676	581	597	568	3839	3565	589	693	4703	8586
CD11a	62773	109724	61802	157465	59488	143475	63324	139101	69246	47151	108968	26745	87717	33990	111977	30459	98542	68937	107384	68478	104988	68674	53555	70144	124125	71702	90608
CD11b	377	487	362	1489	612	580	654	1083	519	812	622	1096	792	1641	860	874	640	610	766	554	756	501	1088	559	805	566	1131
CD11b (activated)	376	466	28255	42852	702	657	586	800	527	801	519	898	585	1139	666	1134	591	674	698	604	666	519	1000	638	637	697	1340
CD11c	265	418	293	664	688	723	819	1097	1046	1170	1303	1596	2463	2086	1849	1099	1319	845	1334	773	1296	825	2227	803	1315	773	1512
CD13	299	455	274	765	1065	648	765	602	626	670	550	1161	648	1452	3100	903	584	739	876	683	866	658	984	652	800	1025	1647
CD14	483	454	220	356	1085	796	648	541	825	817	532	1129	585	1251	833	1509	504	777	617	667	616	719	892	849	770	737	1150
CD15	311	411	1836	4731	506	613	460	521	695	490	650	631	604	767	722	663	461	540	600	497	568	555	2562	639	971	947	1491
CD16	294	518	308	484	426	528	435	609	435	939	618	839	546	1516	740	611	607	673	783	639	754	520	1104	537	626	686	1270
CD18	64442	113021	78185	141436	66882	154217	74673	152325	68919	55736	118276	33983	109416	44548	131771	44069	122018	75772	115984	75259	112765	68486	56903	88175	133836	77580	119858
CD19	290	723	254	624	506	768	620	1035	485	613	899	1678	4356	3595	7784	1088	878	527	742	493	719	11862	12875	516	703	14875	23553
CD20	277	856	395	511	446	517	704	683	521	1129	821	5133	1747	4189	8771	533	440	474	507	440	492	440	886	509	878	456	887
CD21	530	759	3373	3353	448	655	489	641	458	405	434	602	686	598	698	545	477	435	504	403	495	391	787	490	674	695	4736
CD22	382	504	2858	3822	547	471	598	728	447	635	590	1496	1294	4676	15412	740	467	493	564	448	548	462	1262	517	609	532	919
CD23	295	428	259	473	459	477	461	514	394	473	574	692	499	659	699	738	448	527	740	488	721	407	553	492	634	475	825
CD24	468	448	307	412	825	518	727	563	707	873	565	1756	578	1480	1124	958	490	651	650	564	683	680	1093	705	857	736	2183
CD25	3718	5812	7966	14612	3599	10241	4274	10286	3658	3033	6207	5062	16612	3139	13676	5164	15666	7813	13937	7239	13187	2573	4538	2999	5352	1895	3436
CD26	5392	6954	7936	21160	9240	11502	13081	15626	9900	18991	26590	15849	35455	9400	21178	21263	60004	25716	46409	25299	45616	15290	25221	15939	28894	17564	27116
CD27	43444	60238	37660	62063	47970	84539	43941	60381	45797	20980	25484	3807	10785	3552	5594	19197	41431	19681	11111	20233	11220	18725	22161	38376	39423	6715	6777
CD28	45532	33900	46211	37916	40690	38650	40808	37616	41529	31208	41739	18257	42820	13219	33981	34072	36914	39819	42404	39501	41579	49435	42761	62231	75341	46458	44890
CD29	10540	19962	12259	21630	15806	33172	19580	33980	17019	11159	20893	16346	48703	11778	43117	11219	25039	15138	24418	14716	23692	13174	24830	14945	29539	18363	30117
CD30	299	1083	251	516	443	522	471	597	431	446	587	739	794	730	834	626	608	587	828	547	805	472	802	529	717	554	1216
CD31	4724	7911	12277	28224	3266	7351	3237	6083	4083	2777	5434	3770	6175	7914	13168	1370	3528	2997	4709	2955	4498	3269	3365	2916	3021	2075	2760
CD32	323	450	1872	2287	482	702	999	1000	553	828	1102	2868	1269	2368	2373	648	514	595	599	560	590	2003	1793	573	653	490	894
CD33	446	953	2936	4894	664	1195	636	1237	535	816	1348	1143	1340	929	1251	670	787	705	1188	669	1153	486	1063	532	694	563	1036
CD34	284	448	9967	16547	452	454	521	547	424	428	510	1361	2146	668	580	552	419	465	616	429	625	412	764	535	704	470	921
CD35	523	682	980	2057	518	599	725	733	671	566	537	1834	908	1115	951	490	444	444	622	415	600	442	697	537	766	532	1029
CD36	393	570	486	1199	540	687	796	609	867	632	5601	1317	2118	1273	2414	479	487	826	1123	690	806	1189	954	452	619	504	1015
CD38	78827	99244	63952	100715	73011	133053	79645	122817	81246	80325	134116	23000	74068	20728	48890	44948	136055	149362	207652	150491	205001	72907	100332	95442	121215	61768	76007
CD39	812	2516	51771	40890	920	1489	688	939	1439	1084	800	4634	19485	3488	8705	1541	4321	2335	4942	2229	4692	1222	1974	1493	6277	5267	8433
CD40	409	585	2503	3385	542	704	478	777	467	693	1040	838	1011	897	2017	501	573	553	654	522	637	575	832	573	824	1064	1320
CD41	1047	682	3742	9014	1115	1522	4261	2539	3920	2147	2562	3983	6431	4491	5226	903	1013	1826	1478	1500	1381	1318	773	526	901	1545	1777
CD42b	293	384	10363	21567	647	547	650	666	570	629	488	1683	1610	1076	802	1173	409	607	768	537	752	477	1158	547	694	1594	2625
CD43	2772	4649	10385	10096	7586	9329	6578	7613	7504	6730	8255	6648	10532	11068	19994	6022	12038	9170	17078	9038	16855	4808	6859	7926	14404	4073	10395
CD44	126887	138803	142950	192883	115691	173455	111283	130737	127423	56838	79272	22026	40363	65140	151568	76130	145129	112051	151888	110548	150089	59928	62296	92723	134757	38930	58055
CD45	154709	212810	166914	212092	152050	227483	162915	227005	139482	205555	257245	128868	225599	115132	221752	116391	206344	177340	194125	178560	191461	142086	142671	183537	227725	134802	124734
CD45RA	17142	10961	12895	12136	11989	12729	7987	7042	10563	5024	3841	3641	2592	5067	3671	4067	4930	3020	1878	3049	1833	12842	9212	8784	5274	6787	5602
CD45RB	32593	39611	11602	23365	39249	75254	37235	71386	27744	48468	95528	9233	22428	8931	22747	23022	48660	21505	22011	21926	21855	24983	16137	36517	38173	17261	20050
CD45RO	11268	33422	4328	9723	7693	19668	6196	12795	5558	6193	16469	9861	26147	6166	20019	5756	14730	13747	20220	13464	19555	15806	35092	16777	45584	22295	43935
CD46	5850	6638	2523	3412	5101	8119	3721	4855	2934	3954	6353	5091	11195	2663	6053	4218	6388	3075	3938	2989	3868	2947	5238	4869	6050	3660	5661
CD47	75432	51932	53408	42585	52358	47039	52432	46360	56886	63719	61898	36034	48416	45347	65499	51556	63227	83300	91987	82665	89942	50942	37564	61248	61617	54909	40389
CD48	31869	29361	60605	99159	28682	26912	22745	16926	16637	24103	21078	12765	16304	11994	16818	16063	21502	13936	13283	13910	13140	11505	7491	20626	22925	11644	11907
CD49a	870	1250	684	1512	891	1613	1110	2034	976	898	1036	1785	3243	1942	2406	938	865	1770	2251	1722	2198	702	1332	940	1619	1105	2010
CD49c	764	1436	959	1979	1259	1896	1461	2792	1309	1443	2609	1845	5083	1633	5057	1555	2721	1590	2543	1519	2433	1121	1645	1407	1845	1254	1812
CD49d	6809	12400	9892	16965	11449	22318	13155	22842	12327	10103	22640	7652	25060	5458	20247	5865	17256	13801	24667	13631	24104	13880	27355	17069	36522	11623	18006
CD49e	2246	3777	2789	4797	3877	5717	4160	6287	3869	2502	3409	4698	8018	4361	7663	2647	3736	3194	4953	3075	4776	2527	3449	3782	5339	3650	5398
CD49f	1689	2114	1802	2280	2378	3771	2807	3463	2695	2100	1987	4313	6863	2349	4863	2185	2231	2045	2111	1997	2061	1994	2257	1776	2302	2968	3853
CD50 (ICAM-3)	15837	31784	13345	30470	10821	26967	12958	26807	16177	15121	42537	13288	55663	23125	83829	10123	21578	20946	46174	20511	44231	11685	12763	13310	35191	15559	21862
CD51	290	410	234	452	469	631	515	736	454	394	455	639	659	698	867	536	438	525	630	494	619	548	1034	488	653	615	1058
CD51/61	337	461	12551	22449	852	676	683	627	472	576	465	1308	1309	969	769	698	416	508	607	461	580	518	864	731	765	683	1004
CD52	30631	30177	45657	38346	30702	20953	25606	14328	19968	25443	19315	17571	12286	16008	11491	22273	19500	26143	19633	26085	19637	28536	15220	35997	33913	22559	20144
CD53	5881	3753	33983	57677	8366	6268	6959	5200	5323	10180	8067	7444	10886	6881	10606	8513	8025	10258	9310	9970	9068	8128	4515	12474	14997	6995	7527
CD54	2657	8238	8690	23194	3501	14397	4418	14280	4056	4842	15602	5214	20068	5614	31395	5613	18664	10477	24843	9907	23939	4117	8258	6357	15016	6651	8667
CD55	5666	3920	7680	13719	6294	5861	6596	5798	6208	6877	6944	5300	8609	5196	7569	7229	12522	10107	11684	10038	11504	4344	3560	7243	8487	3227	3659
CD56 (NCAM)	321	401	314	385	491	469	495	635	460	8875	13189	1455	1232	2817	1194	524	392	1410	1894	1351	1874	495	774	559	657	574	1735
CD57	384	615	351	621	565	574	456	598	418	764	574	2106	4538	2607	1497	478	416	677	635	662	614	460	727	648	793	663	1398
CD58	3013	4125	2774	3922	3849	4487	4535	4690	4383	3879	5617	6751	10940	8391	15666	5087	7369	8420	10184	8125	9956	4230	4441	5855	9032	5739	8236
CD59	8104	8873	3134	3200	36896	42435	30540	27080	24369	30102	27797	24786	35007	19471	31280	30236	42900	22817	25409	22530	24921	16686	18227	32594	54192	22104	30740
CD61	1005	834	345	479	941	1981	3822	2627	4143	1438	1523	3681	11710	4707	17145	1614	1710	1134	1524	977	1545	613	1105	622	927	805	1265
CD62E	413	466	258	454	450	624	585	812	550	558	530	852	566	831	595	1003	399	647	818	583	799	575	757	653	782	607	1214
CD62L	8980	3057	73189	140013	14908	6032	12867	5518	15243	10452	4961	4373	3847	4216	2861	9375	6752	14573	12529	14369	12499	6792	3534	24059	26018	3859	4040
CD62P (Pselectin)	309	396	267	367	314	531	353	466	449	452	641	1336	2307	794	1345	584	385	519	668	480	635	593	601	642	701	586	1401
CD63	1168	2408	1210	3779	1890	5853	3044	6665	2335	4223	7729	4978	15526	4696	17388	2548	3774	4884	7560	4570	7290	1100	6125	1370	3103	1423	3444
CD64	383	821	267	508	731	555	541	543	538	600	601	897	836	898	675	593	439	484	625	449	617	594	1393	572	753	718	1000
CD66a/c/e	425	803	265	760	1002	2550	791	2205	575	1403	2806	1299	3128	1108	2683	961	2445	1384	2770	1304	2619	605	1491	951	1791	1313	2684
CD66b	311	834	261	646	312	490	393	555	378	318	443	458	518	523	629	416	374	504	697	476	686	419	670	619	681	1063	2940
CD69	22070	33785	28553	50081	65831	120155	46206	77524	41897	20185	58957	14153	55548	11473	52576	23005	46198	9803	18817	9684	18338	18344	24197	22747	25828	19701	20633
CD70	415	750	306	1317	676	1299	785	1993	657	896	1789	2510	7842	1689	7303	878	2074	1966	6845	1750	6210	687	1618	677	1249	1217	3313
CD71	2205	8176	52844	154566	2885	25867	8120	51151	4366	5345	34872	4053	22306	4316	29750	7758	25995	23125	40959	21921	39234	2255	4052	2477	4405	2503	7863
CD73	580	673	562	785	1116	1121	1412	1170	1597	1020	856	2510	4894	2544	2328	1303	1132	1248	1904	1171	1827	1156	1408	1201	1493	1551	2316
CD74	543	896	4774	8428	2252	3603	769	1385	723	908	1696	1416	1980	1496	2842	11933	3681	1026	1890	928	1786	759	798	1096	1752	852	1783
CD79b	2627	721	2517	4821	12625	1283	7472	1303	3955	18705	10387	13325	1296	15094	1379	19180	1038	5640	3501	4720	3738	5768	3890	4541	1974	5901	7534
CD80	377	510	39428	140618	839	723	540	686	475	540	656	2177	1979	870	1158	630	550	585	853	540	833	712	1309	702	887	692	1160
CD81	16341	12603	59065	83115	13173	13097	12172	10998	13363	20771	20981	17412	29843	15869	37843	18176	23262	26635	30404	25996	29844	15880	10883	28659	34366	16261	17356
CD82	28219	31522	60577	94535	23434	33991	22441	27805	21237	15839	24013	13107	27409	12314	47130	18613	38797	30180	44812	29135	43493	26214	16278	31501	37071	26627	25767
CD83	611	1163	36858	3006	4095	2637	1191	1831	696	897	1177	2255	2772	1511	3006	1158	1127	837	1323	767	1240	731	1386	775	969	882	1788
CD84	3556	6326	63002	102365	3325	5327	4370	6951	4448	3716	6187	2794	4570	2580	5388	4461	10223	4246	6693	4142	6548	3900	4162	5643	8419	4060	5334
CD85a (ILT5)	327	414	73616	215541	755	754	590	626	522	508	674	987	1201	829	888	643	449	584	777	543	720	492	739	855	1046	709	1311
CD85d (ILT4)	436	485	273	575	865	736	600	498	613	723	700	1233	1366	1167	1079	793	611	567	764	529	712	577	818	776	945	1202	2501
CD85g (ILT7)	284	393	200	346	528	881	361	479	394	442	479	565	578	668	695	492	416	445	605	413	587	407	896	698	1209	596	1501
CD85h (ILT1)	356	379	252	391	618	528	412	416	572	789	542	844	955	909	775	662	452	506	671	467	648	559	991	757	983	670	1360
CD85j (ILT2)	627	460	261	443	2343	917	1173	498	1246	1319	847	2069	2486	2465	1284	2245	950	1601	1900	1528	1853	892	794	1423	1423	899	2212
CD85k (ILT3)	251	574	179	348	476	646	353	480	329	381	537	670	750	930	1178	474	381	429	977	401	899	354	1090	670	995	594	1383
CD86	656	789	296	518	802	761	699	831	634	867	1064	1239	1681	1297	3046	709	768	845	1771	773	1723	648	1906	1056	1853	659	2192
CD87	450	433	317	907	1037	1516	1130	1861	1189	1667	2120	1665	1944	1715	3307	1432	2785	924	1824	851	1779	857	1730	1124	2940	868	1536
CD88	363	305	225	300	844	563	761	688	686	907	575	1242	629	1270	730	939	549	1390	2524	1326	2441	736	1341	848	1143	668	1089
CD89	397	455	206	315	543	465	507	510	455	512	539	824	566	796	709	580	532	470	628	436	606	499	1179	668	926	523	960
CD90 (Thy1)	324	486	193	568	1230	668	755	714	655	800	756	1098	781	1182	2945	953	692	851	1360	800	1358	771	1318	980	1112	781	1724
CD93	339	438	252	579	799	532	590	600	656	620	548	907	1020	883	801	575	771	588	892	552	862	659	956	934	1368	573	952
CD94	281	360	296	371	589	648	660	593	474	1178	652	1210	730	3419	1367	836	1084	590	713	542	714	794	1730	699	1152	826	1358
CD95	9450	19766	14975	35374	14354	34071	18898	42383	16805	27122	39078	26149	63734	18224	68314	24396	54809	49833	60434	48713	58961	19413	47293	22170	38670	22355	32911
CD96	3063	1471	1877	1045	2648	1327	3059	1426	2645	3598	2166	2479	1799	1838	1834	3280	1371	5720	2984	5675	2953	4620	5340	4082	4677	3331	2692
CD97	11823	27684	14720	44627	12257	32461	16974	43530	16127	15477	43437	11649	38852	10316	43718	11225	38895	25525	40839	25266	39960	12490	15688	16169	27614	13512	23470
CD99	47993	89710	58343	106918	74385	138006	96412	155596	101842	65011	125827	52719	163272	36488	140786	70953	171703	85734	118395	84557	114692	32552	53610	82269	125865	27400	36589
CD100	5589	8564	5895	14514	8538	19418	9279	19600	8170	7264	15833	3805	11483	4519	12890	6371	16747	13255	18631	12921	18065	3391	4810	7964	11082	2094	3110
CD101 (BB27)	1449	2501	2000	5007	2602	6157	1505	3125	1398	602	882	1377	3124	852	1478	1659	3535	1236	1763	1205	1729	891	1652	1334	2524	900	1717
CD102	7536	4678	10122	6384	9794	8058	9442	6898	7651	8498	6195	3888	5566	3243	6628	5983	6413	10039	9732	10012	9342	9083	7167	10755	13243	7686	6169
CD103	128	171	231	386	350	562	641	1023	603	439	622	796	1019	870	1627	450	502	678	799	639	820	503	842	565	930	598	1074
CD104	87	20	178	282	517	494	500	475	458	489	516	760	589	752	635	555	511	442	595	412	565	496	886	574	701	523	1015
CD105	28	0	263	911	892	1549	789	1247	836	1038	1356	1347	1405	1248	1596	861	1417	1061	1311	999	1267	783	1731	748	1271	683	2393
CD106	7	1	179	365	408	507	440	492	482	2366		589	558	601	659	415	439	410	601	383	583	2889	4243	2596	2444	3202	4975
CD107a (LAMP-1)	5	3	1639	3085	4846	5365	4844	5387	3536	5867	4710	8805	8447	7799	8381	8042	5276	4347	4205	3993	4215	3095	3496	10153	12672	3361	5851
CD108	359	92	624	2552	593	1653	715	1589	591	759	2133	763	2599	923	3892	689	2326	885	1673	840	1644	857	2006	1113	1222	-10	75
CD109	1154	1749	667	2110	1039	1813	1073	1738	1077	863	925	1039	905	1100	1793	1012	3383	1453	2261	1381	2224	1052	1517	1267	1728
CD111	172	59	212	395	970	615	835	812	649	1007	736	1159	541	1214	739	797	938	347	554	319	518	752	939	775	1247
CD112 (Nectin-2)	103	27	217	426	890	662	839	887	655	864	875	1076	707	1110	1156	636	587	379	526	337	481	767	1225	688	1039
CD114	212	188	190	272	598	695	616	856	512	593	499	1064	1220	871	554	587	551	444	594	409	581	658	1514	691	667
CD115	1040	349	414	304	4869	829	3449	690	2601	3169	755	4079	1022	3927	1928	2266	767	940	669	817	667	1942	2932	2206	1515
CD116	291	192	232	313	1529	674	1103	767	924	1430	555	1923	1085	1100	611	1679	698	748	721	668	706	1505	1318	2936	1732
CD117 (c-kit)	222	236	319	404	439	529	686	720	738	489	488	754	588	773	674	547	493	511	754	473	771	598	2448	622	955
CD119 (IFN-γ R α chain)	782	1297	520	1239	1308	1940	1380	2419	1380	283		1648	1873	1431	2116	1326	1841	1167	1859	1117	1769	1103	1787	1398	1808
CD122	359	344	224	401	422	565	476	641	446	447	574	671	862	1049	1241	562	706	474	925	451	877	594	1359	661	986
CD123	197	668	238	970	524	1163	690	1628		668	1738	1222	2612	861	7178	762	1718	1310	2639	1203	2579	476	842	668	1200
CD124	433	864	344	1523	870	2485	676	1821	108	614	1359	1011	1007	968	1225	721	1272	565	1018	524	981	656	1349	707	941
CD126 (IL-6Rα)	681	622	761	743	845	856	724	826	140	639	915	818	1027	798	1198	874	1129	818	1224	779	1168	783	1224	1135	1429
CD127 (IL-7Rα)	2296	872	3332	1036	1940	1021	2355	1342	0	2197	1939	2967	3982	1626	2372	2775	2238	4212	2752	4305	2636	2902	2335	3574	2920
CD129 (IL-9 R)	625	700	261	308	1753	925	1411	637	361	1671	1556	1806	625	1531	761	1221	1339	638	751	585	734	855	1110	1638	1142	420	720
CD131	284	321	198	288	1874	1314	887	491		900	927	989	578	847	733	883	510	440	536	410	521	595	839	929	1309	237	546
CD132	1935	8688	1948	10562	2863	13680	3091	12915	667	3019	13041	2971	19396	2087	14354	2599	10801	4398	11752	4285	11385	2550	5595	2720	6123	816	1619
CD134	3667	19137	3985	30276	6345	37012	9061	33899	1242	5044	28028	10854	57098	6486	66609	8683	30507	7306	19895	6683	18251	3314	11512	4442	13263	869	1654
CD135	338	440	196	350	515	469	462	489	164	457	466	936	921	740	659	521	502	500	601	463	580	520	1007	512	743	206	426
CD137 (4-1BB)	452	1567	467	3821	718	4089	871	2739		9319	15791	1274	2693	1450	4083	711	1020	497	783	455	769	625	1172	652	1155	193	503
CD137L (4-1BB L)	689	658	301	467	1394	931	1070	691	64	1049	633	2041	870	1906	1273	1066	882	600	898	545	825	996	1461	1258	1446	470	548
CD138	1541	694	1025	393	7177	1418	4565	795		62		6162	817	8455	946	8561	907	2419	1203	1995	1120	3043	2197	2235	1081	646	1208
CD140a	386	506	233	402	1421	1579	710	614		854	764	1226	1160	1079	704	859	808	566	668	529	648	686	1273	923	1194	209	471
CD140b	723	534	263	351	1753	878	986	634	176	1230	1070	1528	645	1339	869	1055	580	610	648	564	645	991	1590	912	1032	370	635
CD141	400	500	202	331	694	663	540	509	299	589	552	869	519	964	704	584	545	448	563	417	548	588	1901	544	677	180	463
CD143	473	751	307	421	1329	799	932	603	61	1320	584	1980	884	1782	960	1127	585	1189	1286	1127	1247	1003	1490	1264	1186	474	793
CD144	355	353	216	324	1257	985	745	535	286	1086	623	1348	589	1467	739	854	575	751	903	704	850	768	1000	894	827	436	663
CD146	654	1021	453	1480	2109	2182	1537	2539	229	2349	1731	2640	2777	2457	2772	1505	1558	1153	1646	1064	1595	1536	2050	1499	1686	1123	1191
CD148	1258	2771	634	1607	1597	3103	1447	2406	17	1398	1686	1950	4137	1300	2075	1617	2914	1162	1958	1092	1858	1579	4134	1346	3144	1014	2096
CD150 (SLAM)	773	1790	779	2415	1494	4736	2240	4746	25	1331	2448	3388	10411	2111	10716	1521	3737	3025	5421	2786	5147	1740	3302	2460	5164	893	2093
CD152	509	1185	363	1387	739	2410	812	1773	145	1030	1566	2386	5603	1501	3301	722	1495	766	1313	710	1228	608	2313	621	1104	445	696
CD154	466	1626	447	2179	1369	4272	1185	2729	67	981	1415	1589	3952	1065	1602	995	2581	1017	1838	924	1790	777	1908	754	1023	456	719
CD155 (PVR)	338	472	186	450	576	1172	533	741	65	604	785	640	782	715	1092	578	678	672	928	636	906	532	1102	527	707	2309	2695
CD156c (ADAM-10)	9754	8527	8077	8025	12141	14256	11289	11179		7494	8185	5450	8912	6054	7120	7963	11264	10679	10009	10639	9533	13002	11920	17090	19204	5483	6209
CD158a/h	272	295	187	258	2150	1623	962	751	8	1578	781	1641	568	1684	708	768	543	550	602	508	588	865	2119	1445	858	472	691
CD158b (NKAT2)	397	400	144	216	728	710	662	687	76	982	589	1252	574	1386	798	635	456	518	672	476	642	751	1292	764	768	335	544
CD158d	220	174	186	241	787	828	567	522		680	695	929	523	907	743	560	546	452	549	417	525	662	1977	601	721	390	534
CD158e1 (NKB1)	104	126	145	267	418	600	369	534	91	562	461	646	501	792	741	397	395	417	480	391	466	494	868	534	693	266	500
CD158f	103	84	151	193	2097	1848	1004	678	33	1365	563	1714	708	1650	788	978	669	664	886	619	853	955	1083	1282	836	604	724
CD161	473	1765	2006	2253	1859	3504	4111	5686	386	1539	2099	4982	17077	3075	12709	1000	1338	1454	2634	1373	2590	3354	9948	4179	13702	1527	5373
CD162	3941	1247	689	663	3259	2994	1422	1093	152	1047	973	1561	2668	1065	1273	948	1041	2092	2473	2014	2443	6347	3836	8418	7120	4204	4565
CD163	167	186	125	181	524	547	519	545		538	492	1223	1801	878	680	532	386	466	549	426	540	506	2124	555	680	546	937
CD164	1654	3215	1836	6329	4833	13061	5225	11017	3782	4611	6652	4111	5651	4472	6740	2885	5711	10285	17252	10042	16937	2313	2848	2578	3668	2409	3866
CD165	782	1268	419	803	2548	3998	1462	1650	1564	1307	1785	1266	1599	1315	1379	1903	1836	1151	1482	1093	1406	1005	1575	1956	1713	817	1237
CD166	361	759	173	568	1041	4232	857	1244	742	924	1170	1449	1069	1213	1586	875	1941	1007	1982	961	1906	685	1234	799	977	698	1092
CD167a (DDR1)	666	479	390	299	1018	926	816	601	56	654	567	1095	1093	888	577	1145	482	669	582	615	593	2032	1683	1728	1287	873	1277
CD169	235	362	122	223	481	641	417	658		465	479	599	544	662	614	391	380	512	538	487	531	510	2028	554	1053	485	929
CD170 (Siglec-5)	530	737	325	1212	1272	6732	1083	2696	24	1263	3978	1463	2433	1487	1364	1538	2874	2105	2531	2025	2452	776	1088	1232	1164	822	1358
CD172a (SIRPa)	299	791	166	354	678	1028	555	615		660	913	745	574	716	729	532	635	495	660	462	633	773	1372	660	893	616	1184
CD172b (SIRPb)	298	955	136	235	495	605	408	468		423	485	578	467	650	675	435	400	420	506	395	487	869	2607	449	625	498	1136
CD172g (SIRPg)	5105	11929	5614	12934	6894	14781	5124	8255	399	6410	13305	3187	6014	2344	3615	6702	17979	5003	11198	4936	10791	7421	12437	8822	13553	6061	9989
CD178 (Fas-L)	296	366	172	253	918	1173	649	487	182	1082	519	1253	547	1290	772	618	538	571	664	532	637	1111	2028	1049	838	704	1212
CD179a	431	493	178	196	2257	1422	1018	960	393	1403	636	1666	1060	1655	713	1081	455	639	759	593	715	905	1237	1042	1184	859	1280
CD179b	316	583	138	232	642	624	545	642	93	504	444	1007	1330	703	617	570	460	498	725	450	681	507	913	597	833	507	980
CD180 (RP105)	415	471	172	234	623	670	540	479	-22	698	626	1332	978	1004	1088	631	462	495	633	453	616	540	862	559	686	570	1064
CD181 (CXCR1)	518	427	192	231	1549	1166	1004	582	319	999	531	1612	721	1273	710	992	517	885	810	812	802	1068	1203	1294	812	1155	1752
CD182 (CXCR2)	349	370	173	258	535	599	484	481	724	552	456	2359	866	779	630	536	421	496	665	457	625	648	1580	584	795	702	1292
CD183	19807	15365	9240	10903	24761	14354	19203	9300	-28	17816	10949	20426	5730	20462	10085	32919	11022	31943	20340	30314	20116	16866	10659	28360	19688	20465	19972
CD184 (CXCR4)	6247	3998	3412	2912	21270	38599	15603	20261		14313	13869	16784	25315	16166	27578	10578	10045	25022	17280	25079	16589	4938	4897	8331	6935	4813	4558
CD193 (CCR3)	478	573	201	303	1406	2150	854	758		1106	789	1075	939	962	991	754	723	664	784	624	760	855	2332	1128	1408	770	1298
CD195 (CCR5)	990	714	654	423	3249	1691	2106	998		2410	955	3072	2219	2743	1433	2340	834	1397	1325	1251	1304	4248	4488	6145	12215	4618	5962
CD196	1531	1410	1591	2102	6732	5762	5972	7030		3369	2065	4786	5787	3523	4975	3473	1768	2169	2126	1944	2141	4257	3838	4144	4821	3095	4240
CD197 (CCR7)	49172	19016	31184	11676	67198	46258	30602	11499		54109	31605	12102	10168	13031	8188	46702	32571	37846	19366	38977	19360	29304	15053	39486	17658	16265	6723
CD200 (OX2)	3773	7416	3371	9428	8171	15886	5173	7750		2584	3250	1976	3015	1949	3583	3701	8762	3240	5497	3196	5356	2963	3207	3671	3985	1719	2501
CD200 R	1015	2115	822	2138	1816	4692	2198	3600		1663	3211	1992	3299	1822	4427	1922	4570	2365	4314	2261	4141	1512	2207	2279	4350	1374	2270
CD201 (EPCR)	233	564	118	197	58	56	480	614		444	499	653	597	637	602	418	410	447	582	415	561	504	1708	523	716	445	1082
CD202b (Tie2/Tek)	337	475	140	200	322	328	555	738		483	567	858	663	738	674	529	497	487	617	450	602	585	1464	667	982	559	1197
CD203c (E-NPP3)	418	432	205	276	841	572	865	637		797	560	1040	622	1079	742	672	543	544	667	506	678	755	1157	967	1099	668	1085
CD205 (DEC-205)	1480	1426	649	907	2752	3444	4205	4914		2888	3043	1816	2864	2406	7649	1145	1193	1359	2057	1316	1991	1104	1427	2457	3180	664	1189
CD206 (MMR)	294	423	129	217	315	430	605	537		451	526	3288	1218	634	655	409	448	460	592	433	577	657	1123	584	864	495	953
CD207 (Langerin)	269	380	138	204	561	1051	486	667		461	557	579	507	612	652	462	508	459	572	432	555	603	1070	623	874	461	1002
CD209 (DC-SIGN)	376	484	198	266	471	545	514	516		553	603	697	512	722	673	486	518	499	618	472	580	560	1189	632	862	491	1808
CD210 (IL-10 R)	682	672	506	576	1400	1681	1297	1408		1351	1290	1436	1038	1334	1271	927	808	1090	1183	1039	1142	1057	1755	1722	1947	1002	1547
CD213a2	427	433	200	253	699	905	735	544		698	570	1049	565	1103	747	616	583	592	766	552	727	778	1482	778	815	566	1069
CD215 (IL-15Rα)	1704	428	1424	279	3725	1915	3240	835		17069	28565	4619	863	3751	883	4522	1859	4351	2823	3837	2754	3216	1615	3360	1793	2531	2805
CD218a (IL-18Rα)	2057	5803	2686	8708	5139	18270	5500	10959		6559	11145	4445	13288	3702	11744	6843	14893	8242	11300	8127	11006	2561	2970	3389	5808	2716	4408
CD220	378	532	173	270	10913	8127	1145	827		651	783	879	713	730	756	622	759	491	570	456	551	595	1754	657	914	581	1309
CD221 (IGF-1R)	455	757	325	684	10613	8458	1427	1246		1046	1317	1024	825	980	1118	881	874	532	676	497	666	844	1322	946	869	731	1225
CD226 (DNAM-1)	3572	8852	3795	12360	6805	14787	8716	18686		4235	7919	6792	15744	3850	10431	7520	22527	10002	20322	9666	19440	3725	5591	5139	8008	4103	6866
CD229 (Ly-9)	4812	3764	3394	2918	6965	7723	4358	3875		2929	2855	2260	2397	2253	3980	2095	1272	1853	1884	1868	1865	2574	3027	2761	3299	3102	3552
CD231 (TALLA)	588	631	180	217	2312	3068	910	769		897	878	1064	773	1058	821	2435	607	1173	1018	993	997	1106	1313	1303	952	923	1164
CD235ab	205	349	118	197	2197	3422	666	668		571	746	642	822	597	718	544	918	422	728	390	710	548	1875	634	1299	432	908
CD243	969	917	414	535	3705	4637	1557	1331		2178	1246	2856	1070	2952	1546	1444	775	1136	1050	1090	1039	1977	2210	1679	1793	1424	2432
CD244 (2B4)	269	406	196	291	1555	2750	604	699		707	585	1017	665	1852	796	526	465	595	749	554	739	607	1393	592	883	547	1291
CD245 (p220/240)	1017	1663	622	1610	5036	4468	3116	1731		6743	1779	7496	1902	7122	2122	3468	2995	1546	2293	1411	2214	5572	3173	6282	2552	2735	3678
CD252 (OX40L)	602	714	241	522	2632	3974	992	1099		730	868	1103	673	935	768	713	643	409	874	362	849	917	2913	736	1243	789	1464
CD253 (Trail)	455	508	330	674	1799	3570	1291	1747		2833	2041	2977	740	2615	839	1495	1691	1383	2377	1259	2316	1959	1777	1829	941	1135	1751
CD254	809	923	233	274	2863	2218	1115	938		973	800	1336	796	1119	858	723	656	601	691	566	667	925	2172	1115	1328	769	1248
CD255 (TWEAK)	480	367	153	212	1508	1708	754	874		923	570	1092	563	914	579	651	698	535	575	484	564	936	1797	865	1214	762	1778
CD257 (BAFF)	9779	2617	3330	835	23069	11829	8566	2974		12087	3806	19341	5464	19824	3580	14243	2040	12842	3879	10165	3920	33377	23087	24540	4783	26310	21307
CD258 (LIGHT)	647	948	250	416	3136	3134	966	890		727	722	1090	668	967	885	730	671	617	794	568	769	743	5742	666	1270	730	1798
CD261 (DR4)	515	507	236	449	20319	12738	3326	1325		1462	744	1986	767	1882	1329	1026	612	765	727	685	740	1838	1256	1299	832	1437	2289
CD262 (DR5)	431	693	251	819	4434	4013	1178	1301		1001	877	1409	1319	1499	1987	725	855	732	1137	681	1108	1158	1920	864	918	780	1425
CD263 (DcR1)	384	421	170	240	3809	4818	915	770		695	678	956	573	1007	923	1034	690	511	709	474	679	823	1373	848	842	806	1696
CD266 (Fn14)	288	388	148	255	4792	5446	1022	844		749	573	984	725	957	872	1127	478	671	693	592	669	787	962	633	629	656	1399
CD267 (TACI)	348	473	148	247	2344	3185	812	854		532	620	681	527	767	715	512	458	487	598	448	577	683	1076	727	848	599	1456
CD268 (BAFF-R)	632	932	509	704	3937	5447	1493	1584		842	986	1372	1336	1272	2525	771	816	556	753	528	733	634	958	716	892	594	1081
CD270 (HVEM)	3845	3122	1995	1361	8381	8913	5049	3634		4831	4034	3584	4743	2992	3351	3812	3433	3623	3602	3566	3534	4349	3200	4992	4069	3349	3685
CD271	255	381	589	367	2289	3895	748	819		473	491	644	553	662	767	427	444	501	687	468	663	471	1228	532	706	501	1123
CD273 (B7-DC)	553	574	301	266	2106	1532	1620	1571		1555	867	4201	4487	2255	1884	1457	847	1076	1010	980	984	1126	1564	959	1224	1044	1635
CD274 (B7-H1)	1922	2140	731	1166	6995	9254	4816	8828		6503	10991	6043	13340	3849	9236	5465	9223	4784	6330	4691	6198	2718	2426	2692	2635	2936	4209
CD275 (B7-H2)	224	388	830	1561	2682	3670	884	941		511	596	627	563	1342	1044	393	467	389	467	362	450	513	1440	579	704	505	1121
CD276	377	580	333	988	8281	9203	2336	1832		761	800	1029	936	1163	1756	649	1171	595	1001	554	937	842	1878	678	802	685	1343
CD277	8382	9176			12483	15679	9097	9764		10631	11666	6506	6998	5267	5453	4338	4827	5066	5182	5128	5112	4598	4438	4856	4511	3583	4002
CD278 (ICOS)	17389	13391			13439	18854	14159	18237		11268	16614	10868	26103	6403	14835	11284	15549	24937	30400	24660	29590	12126	13747	14263	18292	9524	11597
CD279 (PD-1)	1650	6509			2675	6584	2558	7647		1345	4003	2131	10604	1625	10242	1886	6700	3804	7780	3650	7554	1836	5274	2625	6562	1466	2550
CD282 (TLR2)	337	392			3561	6220	1001	916		833	507	448	312	976	679	599	422	512	629	471	605	1308	1899	1279	875	802	1592
CD284 (TLR4)	399	378			1673	2232	1177	738		2918	809	3279	620	2989	737	872	450	682	793	625	780	1834	2106	1544	817	1230	1871
CD286 (TLR6)	334	418			2350	3795	696	710		543	526	735	554	888	1159	573	440	554	840	507	790	754	1022	664	680	591	1373
CD290	338	422			3086	3504	865	779		664	700	755	524	755	848	574	572	519	618	479	603	661	1156	615	691	582	1821
CD294	356	405			2422	1828	838	686		1036	563	1473	568	1564	688	651	425	568	649	524	637	844	1066	765	915	646	1788
CD298	49814	89641			28271	59960	40772	77316		51682	101715	40614	105060	30355	96533	52700	129282	75132	113120	75180	111136	29679	57292	39443	62104	23679	34843
CD300e (IREM-2)	290	357			1679	1268	988	1157		5979	9029	1319	703	1228	619	526	453	547	672	506	655	876	1150	891	786	721	1516
CD300F	299	395			6868	8383	1915	1496		498	527	718	546	709	611	504	503	457	593	424	577	569	860	596	638	581	1248
CD301	642	435			2337	1501	1440	697		1947	670	2910	736	2349	1114	2477	662	1041	849	897	883	2298	1393	1588	1047	1768	2438
CD303	288	375			1626	1497	712	622		528	465	828	531	954	2037	507	414	1893	968	1862	941	750	1227	674	594	725	1269
CD304	246	420			497	665	442	590		401	539	534	605	834	950	396	551	531	876	493	838	471	834	456	678	462	1051
CD307	277	401			4149	5163	1089	934		551	665	732	549	1296	3088	450	413	475	623	443	604	679	1226	669	678	628	1231
CD307d (FcRL4)	356	394			3200	3715	1016	785		838	535	1181	566	1242	1392	769	497	529	661	482	632	1135	1269	1071	662	867	1436
CD314 (NKG2D)	404	495			1765	2058	1134	744		1193	1004	1182	568	1339	783	698	533	584	698	535	662	1478	1246	1221	1001	827	1504
CD317	2433	1004			9298	10237	5202	2809		5065	2759	3497	2383	2663	3717	4317	1588	8926	4094	8656	4092	3030	1847	3065	1578	2332	3395
CD318 (CDCP1)	430	1263			3377	5713	1020	1251		527	615	713	574	724	733	479	566	626	1141	581	1050	612	1163	580	667	560	1148
CD319 (CRACC)	1088	1567			4260	10087	1648	2364		2023	3005	1623	1772	2037	2039	1590	2318	2070	2533	1942	2425	1104	1590	1357	1708	1014	2473
CD324 (E-Cadherin)	312	429			492	480	506	693		500	776	713	1188	1517	3673	529	664	497	631	461	597	724	1070	532	684	690	1189
CD325	709	653			761	594	847	605		1082	548	1483	625	1321	789	582	518	568	704	528	683	973	1088	998	1072	786	1496
CD326 (Ep-CAM)	293	397			6559	5723	1815	1445		441	558	578	551	582	556	436	514	476	651	446	639	486	978	514	697	527	2113
CD328 (Siglec-7)	290	375			977	775	581	576		667	515	1013	554	1715	694	466	406	479	742	442	725	576	1135	511	604	538	1293
CD334 (FGFR4)	287	440			433	520	431	538		454	463	1282	1108	713	674	395	414	458	573	422	547	542	1154	493	600	567	1264
CD335 (NKp46)	265	426			910	964	524	710		532	491	931	531	2142	1334	408	644	456	597	425	586	564	1294	493	687	526	1229
CD336 (NKp44)	366	515			2597	2093	917	751		678	603	836	572	961	773	491	474	506	675	468	658	741	1092	852	792	614	1429
CD337 (NKp30)	243	392			13821	10909	2905	1597		527	569	529	546	762	779	409	494	586	760	553	729	532	1135	501	749	518	1507
CD338 (ABCG2)	340	405			903	1110	565	559		597	554	919	535	839	715	588	519	537	711	497	686	675	1389	724	707	581	1356
CD340 (erbB2)	260	385			754	890	605	644		635	556	822	476	756	630	504	627	482	647	447	624	708	2010	774	679	643	1483
CD344 (Frizzled-4)	620	905			1798	2100	1083	979		2983	1511	2280	834	1901	1105	1264	1242	780	1024	714	992	1292	1251	1138	838	916	1872
CD351	358	508			3574	4413	1267	940		1370	695	1988	696	1563	900	772	541	629	790	579	797	1501	1590	1555	1020	1100	2064
CD352 (NTB-A)	7728	6424			7422	5997	7522	5964		6214	4330	6006	4035	4926	7103	6512	6205	7685	8444	7407	8411	7907	6374	8350	8162	6533	6882
CD354 (TREM-1)	358	803			2301	1407	889	624		539	504	766	577	778	605	496	484	438	537	404	517	677	1103	660	709	646	1809
CD355 (CRTAM)	386	720			7229	4229	2263	1957		961	1290	1353	838	1300	754	672	1024	640	773	600	751	961	1395	937	828	806	2120
CD357 (GITR)	1184	718			20055	10424	4995	1208		2866	747	4291	953	3228	1235	2423	617	1291	988	1123	1001	4201	1645	2504	1346	2917	5494
CD360 (IL-21R)	712	1662			8459	8064	1841	1888		1027	1504	3273	3259	1498	1382	862	1241	802	1284	742	1276	1217	1612	993	1249	884	3098
β2-microglobulin	224662	147938	240567	178722	218779	235803	221134	232077		235487	242001	156367	206125	157077	223208	186136	171592	242465	233681	244262	232960	183753	178683	213788	230424	191103	157310
BTLA	3095	8458	2845	11309	6152	14345	6240	16523		2902	6381	2011	4752	15406	37234	2141	5209	2878	6231	2858	6097	2189	4249	2791	4674	1825	3470
C3AR	594	961	445	1190	14396	10907	3948	3198		1392	1701	1761	2428	1264	2982	777	847	1518	2033	1447	1974	1092	2635	1151	1912	1020	2635
C5L2	943	559	539	623	2794	1237	1895	721		1944	1083	2310	706	1750	820	2186	651	1140	1134	1014	1146	4511	3023	1932	1175	3837	5255
CCR10	499	473	334	639	1277	1080	916	753		1061	867	1458	688	1404	968	1054	958	743	879	687	878	1387	1482	969	788	1167	2054
CLEC12A	287	416	230	644	2356	4992	790	1111		504	611	713	556	734	734	421	436	513	665	481	728	523	1219	519	639	499	1321
CLEC9A	373	465	269	639	847	1449	547	551		574	485	829	502	805	705	568	432	515	657	477	630	694	1267	631	706	684	1210
CX3CR1	386	390	400	717	797	542	737	702		870	544	1400	703	1314	704	687	437	685	672	610	650	863	1209	1074	1088	906	1861
CXCR7	513	530	352	633	1583	872	1070	787		937	873	1547	809	1270	804	974	603	781	862	709	842	1116	947	2063	1505	726	1502
δ-Opioid Receptor	444	499	285	600	1144	930	729	564		819	524	1184	545	1169	700	617	441	507	574	467	559	923	935	1263	1193	755	1289
DLL1	276	477	271	613	4627	3745	1117	806		428	527	469	446	648	653	366	415	446	577	420	564	400	1101	451	598	461	2098
DLL4	217	409	213	554	3190	1847	814	570		354	473	478	508	675	987	336	367	396	535	371	521	444	1229	469	619	504	1094
DR3 (TRAMP)	487	633	260	621	11172	5754	2389	1027		927	735	1526	1236	4194	3752	752	585	672	970	631	750	1219	1417	1011	838	1891	4725
EGFR	226	386	216	644	835	840	509	608		505	518	750	551	8584	9077	459	437	456	557	422	551	670	1340	642	686	570	1739
erbB3/HER-3	4258	1158	242	604	20021	10937	3558	1364		464	511	647	608	975	748	492	421	632	644	601	614	593	1260	655	716	549	1135
FceRIa	248	373	227	572	5985	4529	1267	777		459	493	597	489	93	22	421	385	425	582	394	559	469	1235	542	664	447	924
FcRL6	425	440	249	588	38904	24674	4127	1560		540	544	822	480	753	673	607	517	480	616	445	606	679	3144	568	1464	551	1270
Galectin-9	730	611	403	609	11336	7653	2565	967		1999	1221	2262	672	1731	871	3375	1439	1381	1097	1165	1096	2179	2181	1403	1125	1497	2709
GARP (LRRC32)	287	488	243	645	880	882	529	596		466	526	680	590	713	861	598	369	501	648	467	605	479	672	553	639	502	1032
HLA-A,B,C	57653	23582	63915	38349	63667	49001	55945	31803		125917	66883	76865	58367	51055	45886	74758	33562	96638	36847	96772	36725	40214	54486	44779	64693	29475	30963
HLA-A2	69569	13908	443	704	132220	90444	126690	53466		888	586	43924	41469	73388	79427	654	482	154494	50448	156247	50350	903	1389	950	960	633	1180
HLA-DQ	247	446	409	2141	527	862	892	1603		2055	3233	4015	6357	5402	16550	863	1275	1392	2418	1261	2371	850	1933	629	1975	384	947
HLA-DR	429	1261	603	2202	6674	3622	1819	2399		3360	4610	7901	13008	8317	29405	1417	2578	4180	7437	3901	7356	943	5428	1349	4774	766	5141
HLA-E	3206	5233	3727	6637	99162	59268	12808	9118		7489	12800	3673	6608	3019	5402	4123	7485	7033	10475	6974	10275	2430	3619	2896	3579	2150	2813
HLA-G	373	432	281	616	46220	23085	4743	1431		612	558	954	551	3322	1637	625	572	712	838	669	817	705	1596	686	895	607	1535
IFN-γ R b chain	819	760	382	613	45733	22111	5917	1806		1273	797	1972	704	1438	852	1202	637	1437	1601	1353	1564	1579	2138	1628	1909	2554	2375
Ig light chain k	215	382	252	585	15008	7781	1572	983		557	518	1190	515	1156	1056	366	371	425	612	396	583	431	1245	450	641	3695	5292
Ig light chain λ	199	342	251	654	4572	3036	704	583		561	505	1639	556	938	1720	379	372	419	704	391	550	403	1525	456	676	457	941
IgD	330	390	322	647	4004	2601	997	873		1085	593	2085	635	1341	985	760	575	840	1028	790	1013	787	672	855	932	699	1227
IgM	233	420	286	627	3000	2517	629	618		633	551	2190	544	1652	1720	432	314	468	854	433	692	411	1400	486	723	431	1165
IL-28RA	468	539	350	758	22378	16924	1253	833		755	700	1131	525	1202	893	1009	653	575	791	534	747	694	1125	740	854	579	1027
Integrin α9β1	369	471	197	498	572	1005	528	608	248	400	409	624	559	693	713	489	583	594	781	553	754	569	1409	593	894	566	1237
integrin β5	312	378	231	468	1523	2643	788	837	553	758	474	988	564	1061	711	897	591	620	767	572	734	682	1239	886	751	687	1747
integrin β7	4067	5088	5958	10071	9169	14062	7370	10348	6601	6105	11403	2935	8859	2919	12059	3596	9713	11435	20526	11137	19679	11062	17016	11846	21269	6614	9520
Jagged 2	256	295	251	476	1016	1212	627	663	491	740	940	951	603	1109	1011	684	493	643	747	600	743	682	1279	648	932	675	1152
LAP	195	319	216	492	607	1145	572	711	475	568	561	897	798	965	1412	669	455	695	884	642	852	532	830	642	885	541	1071
LT-β R	288	301	239	479	744	805	602	578	505	622	527	942	555	1105	880	745	503	623	823	584	762	640	1024	729	1458	650	1244
Mac-2 (Galectin-3)	407	222	302	475	2561	1040	1650	615	1086	1572	507	2188	582	2600	811	3000	438	1187	962	1023	914	1536	1753	1432	830	1024	1915
MAIR-II	800	305	893	593	2368	1089	2329	790	1721	5059	975	6909	1004	4080	907	4208	646	2689	3341	2320	3657	2745	1404	1719	984	1724	2646
MICA/MICB	210	318	225	641	603	877	530	612	406	506	518	729	908	846	1140	583	662	588	827	547	790	612	971	611	803	589	1130
MSC (W3D5)	408	686	308	485	1229	1024	830	589	629	1463	600	1433	525	1549	903	979	496	822	916	765	902	897	1234	729	797	654	1120
MSC (W5C5)	263	330	316	503	981	766	741	591	563	1067	590	1300	563	1238	794	943	475	780	993	714	939	762	892	806	937	657	1299
MSC (W7C6)	762	452	355	585	1077	793	859	705	726	1164	580	1543	660	1428	730	2453	639	1279	917	1108	926	2730	2299	1722	1755	1320	2401
MSC and NPC (W4A5)	7138	1333	4772	1574	11416	3710	12629	3432	7911	15382	2109	28299	3261	28639	2440	23609	4268	13782	4156	11779	3933	22053	10736	13426	7761	17239	17369
MSCA-1 (MSC)	286	337	197	421	464	639	470	530	354	485	388	619	486	696	636	513	416	530	632	499	614	517	1266	501	695	485	1025
NKp80	293	351	252	428	503	780	474	548	399	707	428	871	519	1381	688	536	444	532	662	497	646	487	1177	555	664	511	1012
Notch 1	1065	1887	507	1265	1154	2471	1011	1528	848	1174	1577	967	1490	1208	1894	1354	1345	1414	1602	1341	1561	1147	1657	1383	1517	1181	1837
Notch 2	774	1588	850	1954	1469	4348	1377	2384	1199	1287	2065	1106	1979	1240	2616	1354	2671	1283	2155	1216	2088	1080	2003	1449	2651	1081	2172
Notch 3	242	318	213	399	473	586	492	565	397	478	473	661	482	725	772	561	408	535	684	500	671	520	782	459	566	500	993
Notch 4	309	370	224	559	714	956	640	764	421	926	637	1273	620	1363	899	767	487	647	862	597	845	689	902	752	741	583	1141
NPC (57D2)	458	394	344	835	2057	1085	2674	1560	699	1910	1434	1871	624	2249	2466	1201	785	1185	1178	1105	1170	1323	1585	917	1021	1116	2694
Podoplanin	234	478	272	474	626	697	580	584	428	570	469	698	453	756	737	569	428	548	696	511	679	576	916	580	769	578	1054
Pre-BCR	302	551	226	450	596	626	590	566	410	670	520	1096	653	964	817	784	477	860	1082	817	1025	611	775	580	712	609	1135
PSMA	202	305	221	476	450	629	471	609	374	509	439	592	464	701	768	600	427	593	732	555	709	463	836	519	740	498	1049
Siglec-10	340	426	233	446	736	827	540	686	383	575	438	763	574	879	640	548	504	523	667	487	643	616	1346	699	815	574	1713
Siglec-8	302	360	223	430	522	555	553	557	399	556	447	789	537	847	674	523	465	533	687	496	670	621	848	559	675	593	2120
Siglec-9	268	465	223	466	546	670	517	723	406	627	429	851	660	920	717	536	489	545	701	506	657	635	1160	539	941	604	1168
SSEA-1	191	267	229	410	309	502	477	646	303	348	455	466	468	503	1069	349	408	480	633	453	610	428	2188	493	645	441	1962
SSEA-3	421	435	360	531	467	796	461	531	404	353	418	460	504	516	642	354	377	470	616	443	597	451	865	677	1018	492	1035
SSEA-4	844	550	386	717	1498	827	1119	639	765	1042	547	1470	1233	1657	7907	1596	420	956	676	822	660	1723	1872	1183	906	1103	3505
SSEA-5	380	445	782	1093	755	717	753	724	488	684	550	910	546	1073	915	673	509	619	792	577	763	689	982	615	751	770	1233
TCR g/d	638	784	370	563	1470	1085	1192	757	677	1311	711	1638	626	1817	859	2587	550	1070	1109	898	1064	1467	1075	992	991	1154	2527
TCR Vβ13.2	958	1248	542	1308	1300	1089	1011	1169	637	705	767	1103	950	1137	1333	769	1024	1210	1483	1186	1500	903	1149	1017	1305	928	1648
TCR Vβ23	420	484	328	602	909	1029	696	741	492	773	791	749	728	876	727	631	562	675	786	639	774	859	1126	736	831	694	1177
TCR Vβ8	3116	2581	4347	6119	3377	4685	3466	3966	2926	3921	5620	2153	3027	1611	4365	2712	3498	3529	3710	3522	3630	2760	3757	2859	3032	2323	2270
TCR Vβ9	1024	1017	1060	1859	1213	1472	1170	1636	1029	1617	2636	782	1123	955	1153	1099	1440	1961	2507	1943	2535	1033	1086	1132	1187	890	1560
TCR Vδ2	201	291	222	561	401	454	421	526	353	390	363	554	853	773	630	408	406	467	760	435	732	507	1651	472	645	478	1015
TCR Vg9	258	345	225	455	865	790	657	602	398	664	763	838	511	878	749	599	436	558	662	512	636	704	1015	754	646	575	1705
TCR Vα24-Jα18	289	440	235	440	570	469	519	545	394	600	446	842	503	897	665	543	428	527	654	482	644	661	857	506	619	610	1252
TCR Vα7.2	354	428	346	669	620	1009	652	779	486	777	828	814	737	786	1789	560	541	718	919	681	882	719	1433	667	725	887	1134
TCR α/β	25432	28231	16800	24905	24541	36641	21714	28969	17112	21960	32293	6366	14636	5886	12691	17190	33543	22836	25890	23122	25570	16203	13581	25937	22135	12433	11069
Tim-1	425	352	221	448	699	501	625	708	423	668	500	898	510	991	754	829	430	625	832	571	803	986	756	659	762	749	1360
Tim-3	404	1938	295	1191	582	1244	859	1833	601	928	2206	1034	3595	1045	2122	782	2483	886	2103	824	2041	755	1653	673	1466	684	1835
Tim-4	308	355	229	468	533	485	526	578	389	602	503	794	477	851	773	604	413	532	889	485	830	809	1290	564	618	597	1236
TLT-2	330	385	265	503	779	623	693	633	469	905	744	1059	572	1159	1173	656	596	637	800	585	789	866	1343	814	1263	657	1405
TRA-1-60-R	300	318	286	478	343	416	402	496	311	322	422	520	533	546	729	390	383	448	543	419	525	470	1086	589	738	448	1086
TRA-1-81	274	313	236	495	761	595	600	560	432	664	791	845	481	920	843	496	420	535	683	493	658	682	1163	684	749	585	1778
TSLPR (TSLP-R)	314	429	340	1089	491	599	586	794	435	518	592	674	449	798	1008	633	899	1303	1523	1265	1501	671	1035	767	1055	656	1095
Ms IgG1, κ ITCL	281	368	298	678	649	379	641	673	489	578	444	781	516	821	758	509	446	523	716	482	665	580	1209	676	1332	528	1034
Ms IgG2a, κ ITCL	680	1574	259	532	548	405	696	564	250	592	478	923	572	889	672	794	438	676	786	618	790	810	4552	727	884	595	1431
Ms IgG2b, κ ITCL	306	471	232	452	373	316	495	510	471	469	447	928	616	725	726	462	428	473	588	435	570	645	3163	567	747	549	1059
Ms IgG3, κ ITCL	404	724	451	719	504	706	658	872	624	620	752	885	910	894	1126	572	765	679	952	639	926	730	7229	684	1063	640	4838
Ms IgM, κ ITCL	314	425	349	551	882	579	1248	597	1029	717	493	1261	535	1156	782	1022	465	680	882	616	789	1253	1691	898	694	778	2132
Rat IgG1, κ ITCL	306	406	257	445	1050	798	737	587	591	719	677	911	553	879	883	656	443	567	669	525	664	804	1026	699	957	603	1797
Rat IgG2a, κ ITCL	360	548	270	457	467	373	648	624	482	529	503	860	533	844	857	506	420	691	907	652	858	726	2321	564	680	609	1221
Rat IgG2b, κ ITCL	231	345	213	471	242	433	385	517	304	403	456	531	468	564	730	418	403	434	568	403	546	611	2394	496	626	456	1044
Rat IgM, κ ITCL	390	546	272	507	1215	473	1145	553	929	858	510	1304	511	1318	831	1170	456	694	633	617	613	1105	1148	865	833	698	1542
AH IgG, ITCL	265	549	245	488	1422	859	863	531	444	552	510	708	449	743	821	428	443	556	915	511	811	672	2288	576	687	549	1837
Blank	245	409	220	571	218	382	349	509		306	431	415	383	461	864	349	365	416	585	387	574	430	1091	415	620	441	844
Blank	250	432	264	694	221	384	357	505		289	419	423	461	469	834	326	339	403	591	375	576	376	1089	396	584	537	1002
	problem during acquisition, primary data compromised
280	signal intensitiy within noise (determined by blank and Isotypes)

## Sheet: sign TTESTpaired_clean
Specificity	uninf_Screen1	uninf_Screen2	uninf_Screen3	uninf_Screen4	uninf_Screen5	uninf_Screen6	uninf_Screen7	uninf_Screen8	uninf_Screen9	uninf_Screen10	uninf_Screen11	uninf_Screen12	uninf_Screen13	inf_Screen1	inf_Screen2	inf_Screen3	inf_Screen4	inf_Screen5	inf_Screen6	inf_Screen7	inf_Screen8	inf_Screen9	inf_Screen10	inf_Screen11	inf_Screen12	inf_Screen13	MEAN uninf	SD uninf	MEAN inf	SD inf	TTEST (two-tailed; paired)			Specificity			ratio Screens uninf vs inf			Screen 1	Screen 2	Screen 3	Screen 4	Screen 5	Screen 6	Screen 7	Screen 8	Screen 9	Screen 10
CD4	62031	38030	22066	18175	21298	10683	9705	33767	50757	51216	58363	84262	60400	2716	3697	4046	2627	2304	2178	2304	2537	5400	5522	19267	39310	22071	40057.9	23106.7	8767.62	11291.8	1.53862e-05			CD4						-22.8391	-10.2867	-5.45378	-6.91854	-9.24392	-4.90496	-4.21224	-13.3098	-9.39944	-9.2749
CD138	1541	1025	7177	4565		6162	8455	8561	2419	1995	3043	2235	646	694	393	1418	795		817	946	907	1203	1120	2197	1081	1208	3985.33	2898.77	1064.92	448.387	0.00537745			CD138						-2.22046	-2.60814	-5.06135	-5.74214		-7.54223	-8.93763	-9.43881	-2.01081	-1.78125
CD79b	2627		12625	7472		13325	15094	19180	5640	4720	5768	4541	5901	721		1283	1303		1296	1379	1038	3501	3738	3890	1974	7534	8808.45	5335.75	2514.27	2024.96	0.0088502			CD79b						-3.64355		-9.84022	-5.73446		-10.2816	-10.9456	-18.4778	-1.61097	-1.26271
MSC and NPC (W4A5)	7138	4772	11416	12629	15382	28299	28639	23609	13782	11779	22053	13426	17239	1333	1574	3710	3432	2109	3261	2440	4268	4156	3933	10736	7761	17369	16166.4	7491.35	5083.23	4500.52	0.000313488			MSC and NPC (W4A5)						-5.35484	-3.03177	-3.07709	-3.67978	-7.2935	-8.67801	-11.7373	-5.53163	-3.31617	-2.99491
CD257 (BAFF)	9779	3330		8566	12087	19341	19824	14243	12842	10165	33377	24540	26310	2617	835		2974	3806	5464	3580	2040	3879	3920	23087	4783	21307	16200.3	8651.88	6524.33	7429.64	3.63113e-05			CD257 (BAFF)						-3.73672	-3.98802		-2.8803	-3.17578	-3.53971	-5.53743	-6.98186	-3.31065	-2.59311
CD115	1040	414	4869	3449	3169	4079	3927	2266	940	817	1942	2206		349	304	829	690	755	1022	1928	767	669	667	2932	1515		2426.5	1465.57	1035.58	751.522	0.00773454			CD115						-2.97994	-1.36184	-5.87334	-4.99855	-4.19735	-3.99119	-2.03683	-2.95437	-1.40508	-1.22489
CD215 (IL-15Rα)	1704	1424	3725	3240		4619	3751	4522	4351	3837	3216	3360	2531	428	279	1915	835		863	883	1859	2823	2754	1615	1793	2805	3356.67	1028.84	1571	916.231	9.16011e-05			CD215 (IL-15Rα)						-3.98131	-5.10394	-1.94517	-3.88024		-5.35226	-4.24802	-2.43249	-1.54127	-1.39325
MAIR-II	800	893	2368	2329	5059	6909	4080	4208	2689	2320	2745	1719	1724	305	593	1089	790	975	1004	907	646	3341	3657	1404	984	2646	2911	1733.61	1410.85	1082.19	0.0263536			MAIR-II						-2.62295	-1.5059	-2.17447	-2.9481	-5.18872	-6.88147	-4.49835	-6.51393	-0.804849	-0.6344
CD357 (GITR)	1184			4995	2866	4291	3228	2423	1291	1123	4201	2504	2917	718			1208	747	953	1235	617	988	1001	1645	1346	5494	2820.27	1308.86	1450.18	1374.54	0.0281567			CD357 (GITR)						-1.64903			-4.13493	-3.83668	-4.50262	-2.61377	-3.92707	-1.30668	-1.12188
CD197 (CCR7)	49172	31184	67198	30602	54109	12102	13031	46702	37846	38977	29304	39486	16265	19016	11676	46258	11499	31605	10168	8188	32571	19366	19360	15053	17658	6723	35844.5	16326.7	19164.7	11397.7	4.64445e-06			CD197 (CCR7)						-2.58582	-2.67078	-1.45268	-2.66127	-1.71204	-1.1902	-1.59148	-1.43385	-1.95425	-2.01327
Mac-2 (Galectin-3)	407	302	2561	1650	1572	2188	2600	3000	1187	1023	1536	1432	1024	222	475	1040	615	507	582	811	438	962	914	1753	830	1915	1575.54	826.661	851.077	496.129	0.0199067			Mac-2 (Galectin-3)						-1.83333	-0.635789	-2.4625	-2.68293	-3.10059	-3.75945	-3.20592	-6.84932	-1.23389	-1.11926
CD317	2433			5202	5065	3497		4317	8926	8656	3030	3065	2332	1004			2809	2759	2383		1588	4094	4092	1847	1578	3395	4652.3	2396.16	2554.9	1073.35	0.00390289			CD317						-2.42331			-1.8519	-1.83581	-1.46748		-2.71851	-2.18026	-2.11535
CD301	642			1440	1947	2910	2349	2477	1041	897	2298	1588	1768	435			697	670	736	1114	662	849	883	1393	1047	2438	1759.73	717.748	993.091	545.65	0.0120423			CD301						-1.47586			-2.066	-2.90597	-3.9538	-2.10862	-3.74169	-1.22615	-1.01586
CD183	19807	9240	24761	19203	17816	20426	20462	32919	31943	30314	16866	28360	20465	15365	10903	14354	9300	10949	5730	10085	11022	20340	20116	10659	19688	19972	22506.3	6821.92	13729.5	4927.79	0.000193195			CD183						-1.2891	-0.847473	-1.72502	-2.06484	-1.62718	-3.56475	-2.02895	-2.98666	-1.57045	-1.50696
CD116	291	232	1529	1103	1430	1923	1100	1679	748	668	1505	2936		192	313	674	767	555	1085	611	698	721	706	1318	1732		1262	753.413	781	421.994	0.00354863			CD116						-1.51562	-0.741214	-2.26855	-1.43807	-2.57658	-1.77235	-1.80033	-2.40544	-1.03745	-0.946176
CD127 (IL-7Rα)	2296	3332	1940	2355	2197			2775	4212	4305	2902	3574		872	1036	1021	1342	1939			2238	2752	2636	2335	2920		2988.8	840.019	1909.1	781.697	0.000406325			CD127 (IL-7Rα)						-2.63303	-3.21622	-1.9001	-1.75484	-1.13306			-1.23995	-1.53052	-1.63316
HLA-A,B,C	57653	63915		55945	125917	76865	51055	74758	96638	96772	40214	44779	29475	23582	38349		31803	66883	58367	45886	33562	36847	36725	54486	64693	30963	67832.2	27761.8	43512.2	14300.4	0.0119274			HLA-A,B,C						-2.44479	-1.66667		-1.75911	-1.88265	-1.31693	-1.11265	-2.22746	-2.62268	-2.63504
CD96	3063	1877	2648	3059	3598	2479	1838	3280	5720	5675	4620	4082	3331	1471	1045	1327	1426	2166	1799	1834	1371	2984	2953	5340	4677	2692	3482.31	1254.49	2391.15	1327.71	0.00378345			CD96						-2.08226	-1.79617	-1.99548	-2.14516	-1.66113	-1.37799	-1.00218	-2.39241	-1.91689	-1.92177
C5L2	943	539		1895	1944	2310	1750	2186	1140	1014	4511	1932	3837	559	623		721	1083	706	820	651	1134	1146	3023	1175	5255	2000.08	1162.1	1408	1379.46	0.0413447			C5L2						-1.68694	-0.865169		-2.62829	-1.79501	-3.27195	-2.13415	-3.35791	-1.00529	-0.884817
CD62L	8980		14908	12867	10452	4373	4216	9375	14573	14369	6792	24059	3859	3057		6032	5518	4961	3847	2861	6752	12529	12499	3534	26018	4040	10735.2	5863.86	7637.33	6663.1	0.00667144			CD62L						-2.93752		-2.47149	-2.33182	-2.10683	-1.13673	-1.47361	-1.38848	-1.16314	-1.14961
CD181 (CXCR1)	518	192	1549	1004	999	1612	1273	992	885	812	1068	1294	1155	427	231	1166	582	531	721	710	517	810	802	1203	812	1752	1027.15	386.201	789.538	395.674	0.0454857			CD181 (CXCR1)						-1.21311	-0.831169	-1.32847	-1.72509	-1.88136	-2.23578	-1.79296	-1.91876	-1.09259	-1.01247
CD52	30631	45657	30702	25606	25443	17571	16008	22273	26143	26085	28536	35997	22559	30177	38346	20953	14328	19315	12286	11491	19500	19633	19637	15220	33913	20144	27170.1	7722.47	21149.5	8192.4	8.84513e-05			CD52						-1.01504	-1.19066	-1.46528	-1.78713	-1.31727	-1.43016	-1.39309	-1.14221	-1.33158	-1.32836
CD45RA	17142	12895	11989	7987	5024	3641	5067	4067	3020	3049	12842	8784	6787	10961	12136	12729	7042	3841	2592	3671	4930	1878	1833	9212	5274	5602	7868.77	4564.33	6284.69	3827.27	0.0103567			CD45RA						-1.56391	-1.06254	-0.941865	-1.13419	-1.30799	-1.40471	-1.38028	-0.824949	-1.60809	-1.66339
CD277	8382			9097	10631	6506	5267	4338	5066	5128	4598	4856	3583	9176			9764	11666	6998	5453	4827	5182	5112	4438	4511	4002	6132	2254.43	6466.27	2583.5	0.0248473			CD277			ratio Screens inf vs uninf			1.09473			1.07332	1.09736	1.07562	1.03531	1.11272	1.0229	0.99688
CD146	654	453	2109	1537	2349	2640	2457	1505	1153	1064	1536	1499	1123	1021	1480	2182	2539	1731	2777	2772	1558	1646	1595	2050	1686	1191	1544.54	679.987	1863.69	564.454	0.0198969			CD146						1.56116	3.26711	1.03461	1.65192	0.736909	1.05189	1.12821	1.03522	1.42758	1.49906
CD59	8104		36896	30540	30102	24786	19471	30236	22817	22530	16686	32594	22104	8873		42435	27080	27797	35007	31280	42900	25409	24921	18227	54192	30740	24738.8	7902.64	30738.4	11955.3	0.0152377			CD59						1.09489		1.15012	0.886706	0.923427	1.41237	1.60649	1.41884	1.1136	1.10613
CD205 (DEC-205)	1480	649	2752	4205	2888	1816		1145	1359	1316	1104	2457	664	1426	907	3444	4914	3043	2864		1193	2057	1991	1427	3180	1189	1819.58	1060.07	2302.92	1201.02	0.000382759			CD205 (DEC-205)						0.963514	1.39753	1.25145	1.16861	1.05367	1.57709		1.04192	1.51361	1.51292
TCR Vβ8	3116	4347	3377	3466	3921	2153	1611	2712	3529	3522	2760	2859	2323	2581	6119	4685	3966	5620	3027	4365	3498	3710	3630	3757	3032	2270	3053.54	753.654	3866.15	1114.58	0.00690023			TCR Vβ8						0.828306	1.40764	1.38733	1.14426	1.43331	1.40595	2.7095	1.28982	1.05129	1.03066
CD165	782	419	2548	1462	1307	1266	1315	1903	1151	1093	1005	1956	817	1268	803	3998	1650	1785	1599	1379	1836	1482	1406	1575	1713	1237	1309.54	563.308	1671.62	750.952	0.00692178			CD165						1.62148	1.91647	1.56907	1.12859	1.36572	1.26303	1.04867	0.964792	1.28758	1.28637
CD126 (IL-6Rα)									818	779	783	1135										1224	1168	1224	1429		878.75	171.729	1261.25	114.907	0.00119364			CD126 (IL-6Rα)														1.49633	1.49936
TCR α/β	25432	16800	24541	21714	21960	6366	5886	17190	22836	23122	16203	25937	12433	28231	24905	36641	28969	32293	14636	12691	33543	25890	25570	13581	22135	11069	18493.8	6802.93	23858	8483.54	0.00700273			TCR α/β						1.11006	1.48244	1.49305	1.33412	1.47054	2.29909	2.15613	1.95131	1.13374	1.10587
CD49f	1689	1802	2378	2807	2100	4313	2349	2185	2045	1997	1994	1776	2968	2114	2280	3771	3463	1987	6863	4863	2231	2111	2061	2257	2302	3853	2338.69	703.803	3088.92	1456.58	0.0100824			CD49f						1.25163	1.26526	1.58579	1.2337	0.94619	1.59124	2.07024	1.02105	1.03227	1.03205
CD45	154709		152050	162915	205555	128868	115132	116391	177340	178560	142086	183537	134802	212810		227483	227005	257245	225599	221752	206344	194125	191461	142671	227725	124734	154329	28329.3	204913	37697.9	0.000857812			CD45						1.37555		1.49611	1.3934	1.25147	1.75062	1.92607	1.77285	1.09465	1.07225
CD278 (ICOS)	17389			14159	11268	10868	6403	11284	24937	24660	12126	14263	9524	13391			18237	16614	26103	14835	15549	30400	29590	13747	18292	11597	14261.9	5915.99	18941.4	6651.43	0.00779687			CD278 (ICOS)						0.770085			1.28801	1.47444	2.40182	2.31688	1.37797	1.21907	1.19992
TCR Vβ9	1024	1060	1213	1170	1617	782	955	1099	1961	1943	1033	1132	890	1017	1859	1472	1636	2636	1123	1153	1440	2507	2535	1086	1187	1560	1221.46	379.065	1631.62	582.461	0.000449521			TCR Vβ9						0.993164	1.75377	1.21352	1.39829	1.63018	1.43606	1.20733	1.31028	1.27843	1.30468
CD27	43444	37660	47970	43941	20980			19197	19681	20233	18725	38376	6715	60238	62063	84539	60381	25484			41431	11111	11220	22161	39423	6777	28811.1	13713.3	38620.7	25636.9	0.048969			CD27						1.38657	1.64798	1.76233	1.37414	1.21468			2.1582	0.564555	0.55454
CD3	75065	69739	76493	68726	67516	25256	25617	50162	93241	94096	69227	84792	59734	89113	106599	120375	101671	108933	64458	64389	103260	114571	112907	48220	71541	49629	66128	21778.7	88897.4	25830.5	0.00511377			CD3						1.18714	1.52854	1.57367	1.47937	1.61344	2.55219	2.51353	2.05853	1.22876	1.19991
CD319 (CRACC)	1088			1648	2023	1623	2037	1590	2070	1942	1104	1357	1014	1567			2364	3005	1772	2039	2318	2533	2425	1590	1708	2473	1590.55	402.532	2163.09	461.937	0.00076333			CD319 (CRACC)						1.44026			1.43447	1.48542	1.09181	1.00098	1.45786	1.22367	1.24871
CD8a			451	975	916	1115		714	2240	2179	646	882	702			837	1738	1117	1681		974	2452	2218	1146	1474	1357	1082	622.945	1499.4	529.214	0.000318349			CD8a								1.85588	1.78256	1.21943	1.50762		1.36415	1.09464	1.0179
CD58	3013	2774	3849	4535	3879	6751	8391	5087	8420	8125	4230	5855	5739	4125	3922	4487	4690	5617	10940	15666	7369	10184	9956	4441	9032	8236	5434.46	1982.25	7589.62	3519.29	0.0016062			CD58						1.36907	1.41384	1.16576	1.03418	1.44805	1.6205	1.867	1.44859	1.2095	1.22535
HLA-E	3206	3727		12808	7489	3673	3019	4123		6974	2430	2896	2150	5233	6637		9118	12800	6608	5402	7485		10275	3619	3579	2813	4772.27	3177.01	6688.09	3076.42	0.0199835			HLA-E						1.63225	1.78079		0.711899	1.70917	1.79907	1.78933	1.81543		1.47333
CD360 (IL-21R)	712			1841	1027	3273	1498	862	802	742	1217	993	884	1662			1888	1504	3259	1382	1241	1284	1276	1612	1249	3098	1259.18	751.796	1768.64	726.915	0.0244479			CD360 (IL-21R)						2.33427			1.02553	1.46446	0.995723	0.922563	1.43968	1.601	1.71968
CD44	126887		115691	111283	56838	22026	65140	76130	112051	110548	59928	92723	38930	138803		173455	130737	79272	40363	151568	145129	151888	150089	62296	134757	58055	82347.9	34018.6	118034	44940	0.000454077			CD44						1.09391		1.4993	1.17482	1.3947	1.83252	2.3268	1.90633	1.35553	1.35768
CD82	28219		23434	22441	15839	13107	12314	18613	30180	29135	26214	31501	26627	31522		33991	27805	24013	27409	47130	38797	44812	43493	16278	37071	25767	23135.3	6708.54	33174	9406.09	0.0100894			CD82						1.11705		1.4505	1.23903	1.51607	2.09117	3.82735	2.0844	1.48482	1.49281
Notch 1	1065	507	1154	1011	1174	967	1208	1354	1414	1341	1147	1383	1181	1887	1265	2471	1528	1577	1490	1894	1345	1602	1561	1657	1517	1837	1146.62	238.108	1663.92	307.845	0.000180619			Notch 1						1.77183	2.49507	2.14125	1.51137	1.34327	1.54085	1.56788	0.993353	1.13296	1.16406
CD11c	265	293	688	819	1170	1596	2086	1099	845	773	825	803	773	418	664	723	1097	1303	2463	1849	1319	1334	1296	2227	1315	1512	925.769	488.908	1347.69	583.595	0.00333328			CD11c						1.57736	2.26621	1.05087	1.33944	1.11368	1.54323	0.886385	1.20018	1.5787	1.67658
C3AR	594	445		3948	1392	1761	1264	777	1518	1447	1092	1151	1020	961	1190		3198	1701	2428	2982	847	2033	1974	2635	1912	2635	1367.42	899.274	2041.33	770.631	0.00672563			C3AR						1.61785	2.67416		0.81003	1.22198	1.37876	2.35918	1.09009	1.33926	1.3642
CD119 (IFN-γ R α chain)	782	520	1308	1380		1648	1431	1326	1167	1117	1103	1398		1297	1239	1940	2419		1873	2116	1841	1859	1769	1787	1808		1198.18	317.44	1813.45	328.64	1.68889e-06			CD119 (IFN-γ R α chain)						1.65857	2.38269	1.48318	1.7529		1.13653	1.47869	1.38839	1.59297	1.58371
CD5	51841	63492	44084	38058	39474	20527	18421	25789	22860	20640	64147	50861	38971	87255	86831	78111	60453	67753	55507	59910	53313	43157	42114	54238	41662	29099	38397.3	16064.7	58415.6	17821.5	0.00175706			CD5						1.68313	1.36759	1.77187	1.58844	1.7164	2.7041	3.25227	2.06728	1.88788	2.04041
CD49a	870	684	891	1110	898	1785	1942	938	1770	1722	702	940	1105	1250	1512	1613	2034	1036	3243	2406	865	2251	2198	1332	1619	2010	1181.31	451.742	1797.62	648.086	8.60701e-05			CD49a						1.43678	2.21053	1.81033	1.83243	1.15367	1.81681	1.23893	0.922175	1.27175	1.27642
CD46	5850	2523	5101	3721	3954	5091	2663	4218	3075	2989	2947	4869	3660	6638	3412	8119	4855	6353	11195	6053	6388	3938	3868	5238	6050	5661	3897	1066.18	5982.15	2034.35	0.000287549			CD46						1.1347	1.35236	1.59165	1.30476	1.60673	2.19898	2.273	1.51446	1.28065	1.29408
CD49e	2246	2789	3877	4160	2502	4698	4361	2647	3194	3075	2527	3782	3650	3777	4797	5717	6287	3409	8018	7663	3736	4953	4776	3449	5339	5398	3346.77	794.443	5178.38	1481.94	1.58935e-06			CD49e						1.68166	1.71997	1.47459	1.5113	1.36251	1.70668	1.75717	1.41141	1.55072	1.55317
CD45RB	32593	11602	39249	37235	48468	9233	8931	23022	21505	21926	24983	36517	17261	39611	23365	75254	71386	95528	22428	22747	48660	22011	21855	16137	38173	20050	25578.8	12453.9	39785	25646	0.00981856			CD45RB						1.21532	2.01388	1.91735	1.91717	1.97095	2.42911	2.54697	2.11363	1.02353	0.996762
CD38	78827	63952	73011	79645	80325	23000	20728	44948	149362	150491	72907	95442	61768	99244	100715	133053	122817	134116	74068	48890	136055	207652	205001	100332	121215	76007	76492.8	39306.6	119936	46400.5	7.59772e-06			CD38						1.25901	1.57485	1.82237	1.54206	1.66967	3.22035	2.35865	3.02694	1.39026	1.36221
CD43	2772	10385	7586	6578	6730	6648	11068	6022	9170	9038	4808	7926	4073	4649	10096	9329	7613	8255	10532	19994	12038	17078	16855	6859	14404	10395	7138.77	2422.11	11392.1	4504.31	0.000341484			CD43						1.67713	0.972171	1.22977	1.15734	1.2266	1.58424	1.80647	1.999	1.86238	1.8649
CD84	3556		3325	4370	3716	2794	2580	4461	4246	4142	3900	5643	4060	6326		5327	6951	6187	4570	5388	10223	6693	6548	4162	8419	5334	3899.42	810.499	6344	1672.93	3.9037e-05			CD84						1.77897		1.60211	1.59062	1.66496	1.63565	2.08837	2.29164	1.57631	1.58088
CD274 (B7-H1)	1922			4816	6503	6043	3849	5465	4784	4691	2718	2692	2936	2140			8828	10991	13340	9236	9223	6330	6198	2426	2635	4209	4219.91	1504.61	6868.73	3764.22	0.00542853			CD274 (B7-H1)						1.11342			1.83306	1.69014	2.20751	2.39958	1.68765	1.32316	1.32125
CD105		263	892	789	1038	1347	1248	861	1061	999	783	748	683		911	1549	1247	1356	1405	1596	1417	1311	1267	1731	1271	2393	892.667	282.616	1454.5	360.254	0.000871052			CD105							3.46388	1.73655	1.58048	1.30636	1.04306	1.27885	1.64576	1.23563	1.26827
CD31	4724		3266	3237	2777			1370	2997	2955	3269	2916	2075	7911		7351	6083	5434			3528	4709	4498	3365	3021	2760	2958.6	864.463	4866	1804.12	0.0014624			CD31						1.67464		2.25077	1.87921	1.95679			2.57518	1.57124	1.52217
CD6	51927	57613	40969	42839	40647	25481	26640	31326	37212	37085	52068	48118	50656	82203	77388	66983	65030	67836	75210	94404	62530	58026	56057	71391	64044	71529	41737	10118.3	70202.4	10398.2	1.42701e-05			CD6						1.58305	1.34324	1.63497	1.51801	1.66891	2.95161	3.54369	1.99611	1.55934	1.51158
CD26	5392		9240	13081	18991	15849	9400		25716	25299	15290	15939	17564	6954		11502	15626	26590	35455	21178		46409	45616	25221	28894	27116	15614.6	6336.16	26414.6	12661.8	0.000527048			CD26						1.28969		1.24481	1.19456	1.40014	2.23705	2.25298		1.80467	1.80308
CD74	543		2252	769	908	1416	1496		1026	928	759	1096	852	896		3603	1385	1696	1980	2842		1890	1786	798	1752	1783	1095	474.662	1855.55	796.88	6.75693e-05			CD74						1.65009		1.59991	1.80104	1.86784	1.39831	1.89973		1.84211	1.92457
CD9	13126	6666	3053	8926	5816	7844	6577	6157	11350	11009	9947	11335	7545	25031	10707	5786	10416	11479	13823	14934	20103	19806	18550	13548	14140	7206	8411.62	2840.12	14271.5	5455.76	0.000245372			CD9						1.90698	1.60621	1.89519	1.16693	1.97369	1.76224	2.27064	3.26506	1.74502	1.68499
CD109		667	1039	1073	863	1039	1100	1012	1453	1381	1052	1267			2110	1813	1738	925	905	1793	3383	2261	2224	1517	1728		1086	221.626	1854.27	679.549	0.00360887			CD109							3.16342	1.74495	1.61976	1.07184	0.87103	1.63	3.34289	1.55609	1.61043
CD200 (OX2)	3773	3371	8171	5173	2584	1976	1949	3701	3240	3196	2963	3671	1719	7416	9428	15886	7750	3250	3015	3583	8762	5497	5356	3207	3985	2501	3499	1682.4	6125.85	3753.45	0.00171261			CD200 (OX2)						1.96554	2.7968	1.94419	1.49816	1.25774	1.52581	1.83838	2.36747	1.6966	1.67584
CD87	450	317	1037	1130	1667	1665	1715	1432	924	851	857	1124	868	433	907	1516	1861	2120	1944	3307	2785	1824	1779	1730	2940	1536	1079.77	444.478	1898.62	783.354	9.93604e-05			CD87						0.962222	2.8612	1.46191	1.6469	1.27175	1.16757	1.92828	1.94483	1.97403	2.09048
CD166	361	173	1041	857	924	1449	1213	875	1007	961	685	799	698	759	568	4232	1244	1170	1069	1586	1941	1982	1906	1234	977	1092	849.462	331.731	1520	928.543	0.0145269			CD166						2.10249	3.28324	4.06532	1.45158	1.26623	0.73775	1.3075	2.21829	1.96822	1.98335
CD86	656	296	802	699	867	1239	1297	709	845	773	648	1056	659	789	518	761	831	1064	1681	3046	768	1771	1723	1906	1853	2192	811.231	265.69	1454.08	734.642	0.00228986			CD86						1.20274	1.75	0.948878	1.18884	1.22722	1.35674	2.3485	1.08322	2.09586	2.22898
CD164	1654	1836	4833	5225	4611	4111	4472	2885	10285	10042	2313	2578	2409	3215	6329	13061	11017	6652	5651	6740	5711	17252	16937	2848	3668	3866	4404.15	2821.28	7919	5019.54	0.000411981			CD164						1.94377	3.44717	2.70246	2.10852	1.44264	1.3746	1.50716	1.97955	1.67739	1.68662
integrin β7	4067	5958	9169	7370	6105	2935	2919	3596	11435	11137	11062	11846	6614	5088	10071	14062	10348	11403	8859	12059	9713	20526	19679	17016	21269	9520	7247.15	3369.21	13047.2	5070.86	4.75761e-06			integrin β7						1.25104	1.69033	1.53365	1.40407	1.86781	3.0184	4.13121	2.70106	1.79502	1.76699
CD18	64442	78185	66882	74673	55736	33983	44548	44069	75772	75259	68486	88175	77580	113021	141436	154217	152325	118276	109416	131771	122018	115984	112765	56903	133836	119858	65214.6	16082.4	121679	24471.2	7.41829e-06			CD18						1.75384	1.80899	2.30581	2.03989	2.12208	3.21973	2.95796	2.76879	1.5307	1.49836
CD95	9450	14975	14354	18898	27122	26149	18224	24396	49833	48713	19413	22170	22355	19766	35374	34071	42383	39078	63734	68314	54809	60434	58961	47293	38670	32911	24311.7	12124.4	45830.6	14425.4	3.85536e-05			CD95						2.09164	2.3622	2.37362	2.24272	1.44082	2.43734	3.74857	2.24664	1.21273	1.21038
CD99	47993	58343	74385	96412	65011	52719	36488	70953	85734	84557	32552	82269	27400	89710	106918	138006	155596	125827	163272	140786	171703	118395	114692	53610	125865	36589	62678.2	22201.1	118536	39889.3	4.22391e-05			CD99						1.86923	1.83258	1.85529	1.61387	1.93547	3.09702	3.85842	2.41995	1.38096	1.35639
CD49c	764	959	1259	1461	1443	1845	1633	1555	1590	1519	1121	1407	1254	1436	1979	1896	2792	2609	5083	5057	2721	2543	2433	1645	1845	1812	1370	294.184	2603.92	1177	0.0006328			CD49c						1.87958	2.06361	1.50596	1.91102	1.80804	2.75501	3.09675	1.74984	1.59937	1.60171
CD298	49814			40772	51682	40614	30355	52700	75132	75180	29679	39443	23679	89641			77316	101715	105060	96533	129282	113120	111136	57292	62104	34843	46277.3	17028.6	88912.9	28230.1	3.28387e-05			CD298						1.79951			1.8963	1.96809	2.58679	3.18014	2.45317	1.50562	1.47827
CD100	5589	5895	8538	9279	7264	3805	4519	6371	13255	12921	3391	7964	2094	8564	14514	19418	19600	15833	11483	12890	16747	18631	18065	4810	11082	3110	6991.15	3413.27	13442.1	5435.14	2.24597e-05			CD100						1.5323	2.46209	2.2743	2.1123	2.17965	3.01787	2.8524	2.62863	1.40558	1.39811
CD170 (Siglec-5)	530	325	1272	1083	1263	1463	1487	1538	2105	2025	776	1232	822	737	1212	6732	2696	3978	2433	1364	2874	2531	2452	1088	1164	1358	1224.69	525.877	2355.31	1611.12	0.0195498			CD170 (Siglec-5)						1.39057	3.72923	5.29245	2.48938	3.14964	1.66302	0.917283	1.86866	1.20238	1.21086
CD69	22070	28553	65831	46206	20185	14153	11473	23005	9803	9684	18344	22747	19701	33785	50081	120155	77524	58957	55548	52576	46198	18817	18338	24197	25828	20633	23981.2	15799.2	46356.7	28851.8	0.000596452			CD69						1.53081	1.75397	1.8252	1.67779	2.92083	3.92482	4.58259	2.00817	1.91951	1.89364
CD148	1258	634	1597	1447	1398	1950	1300	1617	1162	1092	1579	1346	1014	2771	1607	3103	2406	1686	4137	2075	2914	1958	1858	4134	3144	2096	1338	328.255	2606.85	853.578	1.0321e-05			CD148						2.2027	2.5347	1.94302	1.66275	1.20601	2.12154	1.59615	1.8021	1.68503	1.70147
CD124	433	344	870	676	614	1011	968	721	565	524	656	707		864	1523	2485	1821	1359	1007	1225	1272	1018	981	1349	941		674.083	201.587	1320.42	459.129	0.000520617			CD124						1.99538	4.42733	2.85632	2.69379	2.21336	0.996044	1.2655	1.76422	1.80177	1.87214
CD11a	62773	61802	59488	63324	47151	26745	33990	30459	68937	68478	68674	70144	71702	109724	157465	143475	139101	108968	87717	111977	98542	107384	104988	53555	124125	90608	56435.9	16186.7	110587	26836.4	2.65258e-05			CD11a						1.74795	2.54789	2.41183	2.19666	2.31104	3.27975	3.29441	3.23523	1.55771	1.53316
CD200 R	1015	822	1816	2198	1663	1992	1822	1922	2365	2261	1512	2279	1374	2115	2138	4692	3600	3211	3299	4427	4570	4314	4141	2207	4350	2270	1772.38	484.601	3487.23	1012.87	1.20708e-06			CD200 R						2.08374	2.60097	2.5837	1.63785	1.93085	1.65612	2.42975	2.37773	1.8241	1.83149
Notch 2	774	850	1469	1377	1287	1106	1240	1354	1283	1216	1080	1449	1081	1588	1954	4348	2384	2065	1979	2616	2671	2155	2088	2003	2651	2172	1197.38	213.504	2359.54	675.245	6.17195e-06			Notch 2						2.05168	2.29882	2.95984	1.7313	1.60451	1.78933	2.10968	1.97267	1.67966	1.71711
CD172g (SIRPg)	5105	5614	6894	5124	6410	3187	2344	6702	5003	4936	7421	8822	6061	11929	12934	14781	8255	13305	6014	3615	17979	11198	10791	12437	13553	9989	5663.31	1710.16	11290.8	3746.56	4.63409e-06			CD172g (SIRPg)						2.33673	2.30388	2.14404	1.61105	2.07566	1.88704	1.54224	2.68263	2.23826	2.18618
CD101 (BB27)		2000	2602	1505	602	1377		1659	1236	1205	891	1334	900		5007	6157	3125	882	3124		3535	1763	1729	1652	2524	1717	1391.91	556.586	2837.73	1591.97	0.00108111			CD101 (BB27)							2.5035	2.36626	2.07641	1.46512	2.2687		2.1308	1.42638	1.43485
CD29	10540	12259	15806	19580	11159	16346	11778	11219	15138	14716	13174	14945	18363	19962	21630	33172	33980	20893	48703	43117	25039	24418	23692	24830	29539	30117	14232.5	2848.43	29160.9	8731.55	1.96606e-05			CD29						1.89393	1.76442	2.0987	1.73544	1.8723	2.97951	3.66081	2.23184	1.61303	1.60995
CD49d	6809	9892	11449	13155	10103	7652	5458	5865	13801	13631	13880	17069	11623	12400	16965	22318	22842	22640	25060	20247	17256	24667	24104	27355	36522	18006	10799	3564.77	22337.1	5910.81	2.90344e-07			CD49d						1.82112	1.71502	1.94934	1.73637	2.24092	3.27496	3.7096	2.9422	1.78733	1.76832
CD218a (IL-18Rα)	2057	2686	5139	5500	6559	4445	3702	6843	8242	8127	2561	3389	2716	5803	8708	18270	10959	11145	13288	11744	14893	11300	11006	2970	5808	4408	4766.62	2149.54	10023.2	4365.21	0.000163455			CD218a (IL-18Rα)						2.8211	3.242	3.55517	1.99255	1.69919	2.98943	3.17234	2.17638	1.37103	1.35425
CD7	62177	40502	39489	49335	84985	45845	37763	57072	90251	89516	29442	39799	18556	128395	120830	102363	120416	178160	177903	126107	150299	139064	135278	34182	56860	33883	52671.7	23084.4	115672	47604.2	4.30028e-05			CD7						2.06499	2.98331	2.59219	2.44078	2.09637	3.88053	3.33943	2.6335	1.54086	1.51122
CD123		238	524	690	668	1222		762	1310	1203	476	668			970	1163	1628	1738	2612		1718	2639	2579	842	1200		776.1	355.945	1708.9	691.191	1.98256e-05			CD123							4.07563	2.21947	2.35942	2.6018	2.13748		2.25459	2.0145	2.14381
CD226 (DNAM-1)	3572	3795		8716	4235	6792	3850	7520	10002	9666	3725	5139	4103	8852	12360		18686	7919	15744	10431	22527	20322	19440	5591	8008	6866	5926.25	2481.11	13062.2	5978.25	6.44068e-05			CD226 (DNAM-1)						2.47816	3.25692		2.14387	1.86989	2.31802	2.70935	2.99561	2.03179	2.01117
HLA-DQ	247	409		892	2055	4015	5402	863	1392	1261	850	629	384	446	2141		1603	3233	6357	16550	1275	2418	2371	1933	1975	947	1533.25	1591.93	3437.42	4389.62	0.0481994			HLA-DQ						1.80567	5.23472		1.79709	1.57324	1.58331	3.06368	1.4774	1.73707	1.88025
CD66a/c/e	425	265	1002	791	1403	1299	1108	961	1384	1304	605	951	1313	803	760	2550	2205	2806	3128	2683	2445	2770	2619	1491	1791	2684	985.462	373.391	2210.38	767.721	3.21868e-07			CD66a/c/e						1.88941	2.86792	2.54491	2.78761	2	2.40801	2.42148	2.54422	2.00145	2.00844
CD152	509	363	739	812	1030	2386	1501	722	766	710	608	621	445	1185	1387	2410	1773	1566	5603	3301	1495	1313	1228	2313	1104	696	862.462	539.966	1951.85	1291.52	0.000434168			CD152						2.32809	3.82094	3.26116	2.1835	1.52039	2.34828	2.1992	2.07064	1.7141	1.72958
CD137 (4-1BB)	452	467	718	871	9319	1274	1450	711	497	455	625	652	193	1567	3821	4089	2739	15791	2693	4083	1020	783	769	1172	1155	503	1360.31	2415.62	3091.15	4036.75	0.00515935			CD137 (4-1BB)						3.46681	8.18201	5.69499	3.14466	1.6945	2.11381	2.81586	1.4346	1.57545	1.69011
CD45RO	11268	4328	7693	6196	6193	9861	6166	5756	13747	13464	15806	16777	22295	33422	9723	19668	12795	16469	26147	20019	14730	20220	19555	35092	45584	43935	10734.6	5405.43	24412.2	11612.4	2.48779e-05			CD45RO						2.9661	2.24653	2.55661	2.06504	2.65929	2.65156	3.24668	2.55907	1.47087	1.45239
CD154	466	447	1369	1185	981	1589	1065	995	1017	924	777	754	456	1626	2179	4272	2729	1415	3952	1602	2581	1838	1790	1908	1023	719	925	347.851	2125.69	1040.14	0.000171533			CD154						3.48927	4.87472	3.12053	2.30295	1.44241	2.4871	1.50423	2.59397	1.80728	1.93723
CD97	11823	14720	12257	16974	15477	11649	10316	11225	25525	25266	12490	16169	13512	27684	44627	32461	43530	43437	38852	43718	38895	40839	39960	15688	27614	23470	15184.8	4956.84	35444.2	9215.85	4.10043e-06			CD97						2.34154	3.03173	2.64836	2.56451	2.80655	3.33522	4.23788	3.46503	1.59996	1.58157
CD2	65827	78520	68634	91948	76546	81407	56550	69080	114843	113094	72290	84519	88781	190950	212052	201674	216926	206981	238022	225147	221900	201443	198981	85609	162145	136973	81695.3	17289	192216	41662.2	1.43823e-06			CD2						2.90079	2.70061	2.9384	2.35922	2.70401	2.92385	3.98138	3.21222	1.75407	1.75943
CD25	3718		3599	4274	3033	5062	3139	5164	7813	7239	2573	2999	1895	5812		10241	10286	6207	16612	13676	15666	13937	13187	4538	5352	3436	4209	1820.34	9912.5	4685.47	0.000196138			CD25						1.56321		2.84551	2.40664	2.04649	3.28171	4.3568	3.03369	1.78382	1.82166
BTLA	3095	2845		6240	2902	2011	15406	2141	2878	2858	2189	2791	1825	8458	11309		16523	6381	4752	37234	5209	6231	6097	4249	4674	3470	3931.75	3788.31	9548.92	9453.24	0.00617612			BTLA						2.73279	3.97504		2.64792	2.19883	2.363	2.41685	2.43298	2.16505	2.13331
CD50 (ICAM-3)	15837	13345	10821	12958	15121	13288	23125	10123	20946	20511	11685	13310	15559	31784	30470	26967	26807	42537	55663	83829	21578	46174	44231	12763	35191	21862	15125.3	4056.88	36912	18349.3	0.000287912			CD50 (ICAM-3)						2.00695	2.28325	2.4921	2.06876	2.81311	4.18897	3.62504	2.13158	2.20443	2.15645
CD63	1168	1210	1890	3044	4223	4978	4696	2548	4884	4570	1100	1370	1423	2408	3779	5853	6665	7729	15526	17388	3774	7560	7290	6125	3103	3444	2854.15	1601.43	6972.62	4595.43	0.00121634			CD63						2.06164	3.12314	3.09683	2.18955	1.83022	3.11892	3.70273	1.48116	1.54791	1.59519
HLA-DR	429	603		1819	3360	7901	8317	1417	4180	3901	943	1349	766	1261	2202		2399	4610	13008	29405	2578	7437	7356	5428	4774	5141	2915.42	2742.63	7133.25	7695.68	0.0230571			HLA-DR						2.93939	3.65174		1.31886	1.37202	1.64637	3.53553	1.81934	1.77919	1.88567
CD39	812		920	688	1084	4634	3488	1541	2335	2229	1222	1493	5267	2516		1489	939	800	19485	8705	4321	4942	4692	1974	6277	8433	2142.75	1536.13	5381.08	5201.06	0.0179667			CD39						3.09852		1.61848	1.36483	0.738007	4.20479	2.4957	2.80402	2.11649	2.10498
CD150 (SLAM)	773	779	1494	2240	1331	3388	2111	1521	3025	2786	1740	2460	893	1790	2415	4736	4746	2448	10411	10716	3737	5421	5147	3302	5164	2093	1887.77	862.902	4778.92	2859.26	0.000703791			CD150 (SLAM)						2.31565	3.10013	3.17001	2.11875	1.83922	3.0729	5.07627	2.45694	1.79207	1.84745
CD161	473	2006	1859	4111	1539	4982	3075	1000	1454	1373	3354	4179	1527	1765	2253	3504	5686	2099	17077	12709	1338	2634	2590	9948	13702	5373	2379.38	1405.16	6206	5328.18	0.006172			CD161						3.7315	1.12313	1.88488	1.38312	1.36387	3.42774	4.13301	1.338	1.81155	1.88638
Tim-3	404	295	582	859	928	1034	1045	782	886	824	755	673	684	1938	1191	1244	1833	2206	3595	2122	2483	2103	2041	1653	1466	1835	750.077	223.889	1977.69	614.478	1.13762e-06			Tim-3						4.79703	4.03729	2.13746	2.13388	2.37716	3.47679	2.03062	3.17519	2.37359	2.47694
CD108		624	593	715	759	763	923	689	885	840	857	1113	10		2552	1653	1589	2133	2599	3892	2326	1673	1644	2006	1222	75	730.917	267.722	1947	912.906	0.000293863			CD108							4.08974	2.78752	2.22238	2.81028	3.40629	4.21668	3.37591	1.8904	1.95714
CD54	2657	8690	3501	4418	4842	5214	5614	5613	10477	9907	4117	6357	6651	8238	23194	14397	14280	15602	20068	31395	18664	24843	23939	8258	15016	8667	6004.46	2394.82	17427.8	7116.56	1.73555e-05			CD54						3.10049	2.66904	4.11225	3.23223	3.22222	3.84887	5.59227	3.32514	2.37119	2.41637
CD70	415	306	676	785	896	2510	1689	878	1966	1750	687	677	1217	750	1317	1299	1993	1789	7842	7303	2074	6845	6210	1618	1249	3313	1111.69	666.986	3354	2655.5	0.00176875			CD70						1.80723	4.30392	1.9216	2.53885	1.99665	3.1243	4.32386	2.36219	3.48169	3.54857
CD279 (PD-1)	1650			2558	1345	2131	1625	1886	3804	3650	1836	2625	1466	6509			7647	4003	10604	10242	6700	7780	7554	5274	6562	2550	2234.18	843.209	6856.82	2385.25	4.52805e-05			CD279 (PD-1)						3.94485			2.98944	2.97621	4.97607	6.30277	3.55249	2.04522	2.06959
CD71	2205		2885	8120	5345	4053	4316	7758	23125	21921	2255	2477	2503	8176		25867	51151	34872	22306	29750	25995	40959	39234	4052	4405	7863	7246.92	7419.25	24552.5	15688.7	0.000486493			CD71						3.70794		8.96603	6.29938	6.52423	5.50358	6.89296	3.35073	1.7712	1.78979
CD132	1935	1948	2863	3091	3019	2971	2087	2599	4398	4285	2550	2720	816	8688	10562	13680	12915	13041	19396	14354	10801	11752	11385	5595	6123	1619	2714	951.165	10762.4	4502.93	1.39931e-05			CD132						4.48992	5.42197	4.7782	4.17826	4.31964	6.52844	6.87782	4.15583	2.67212	2.65694
CD134	3667	3985	6345	9061	5044	10854	6486	8683	7306	6683	3314	4442	869	19137	30276	37012	33899	28028	57098	66609	30507	19895	18251	11512	13263	1654	5903	2722.14	28241.6	17996.5	0.000345025			CD134						5.21871	7.59749	5.83325	3.7412	5.5567	5.26055	10.2697	3.51342	2.7231	2.73096
[truncated: 5 more columns]

## Sheet: ordered fold modulation
ratio Screens uninf vs inf			Screen 1	Screen 2	Screen 3	Screen 4	Screen 5	Screen 6	Screen 7	Screen 8	Screen 9	Screen 10	Screen 11	Screen 12	Screen 13	mean fold modulation	Specificity
			-22.8391	-10.2867	-5.45378	-6.91854	-9.24392	-4.90496	-4.21224	-13.3098	-9.39944	-9.2749	-3.02917	-2.14353	-2.73662	-7.98098	CD4
			-3.64355		-9.84022	-5.73446		-10.2816	-10.9456	-18.4778	-1.61097	-1.26271	-1.48278	-2.30041	-0.783249	-6.03304	CD79b
			-5.35484	-3.03177	-3.07709	-3.67978	-7.2935	-8.67801	-11.7373	-5.53163	-3.31617	-2.99491	-2.05412	-1.72993	-0.992515	-4.57474	MSC and NPC (W4A5)
			-2.22046	-2.60814	-5.06135	-5.74214		-7.54223	-8.93763	-9.43881	-2.01081	-1.78125	-1.38507	-2.06753	-0.534768	-4.11085	CD138
			-3.73672	-3.98802		-2.8803	-3.17578	-3.53971	-5.53743	-6.98186	-3.31065	-2.59311	-1.44571	-5.13067	-1.23481	-3.62956	CD257 (BAFF)
			-2.62295	-1.5059	-2.17447	-2.9481	-5.18872	-6.88147	-4.49835	-6.51393	-0.804849	-0.6344	-1.95513	-1.74695	-0.65155	-2.93283	MAIR-II
			-3.98131	-5.10394	-1.94517	-3.88024		-5.35226	-4.24802	-2.43249	-1.54127	-1.39325	-1.99133	-1.87395	-0.902317	-2.88713	CD215 (IL-15Rα)
			-2.97994	-1.36184	-5.87334	-4.99855	-4.19735	-3.99119	-2.03683	-2.95437	-1.40508	-1.22489	-0.662347	-1.45611		-2.76182	CD115
			-1.64903			-4.13493	-3.83668	-4.50262	-2.61377	-3.92707	-1.30668	-1.12188	-2.5538	-1.86033	-0.530943	-2.54888	CD357 (GITR)
			-1.83333	-0.635789	-2.4625	-2.68293	-3.10059	-3.75945	-3.20592	-6.84932	-1.23389	-1.11926	-0.876212	-1.7253	-0.534726	-2.30917	Mac-2 (Galectin-3)
			-1.47586			-2.066	-2.90597	-3.9538	-2.10862	-3.74169	-1.22615	-1.01586	-1.64968	-1.51671	-0.725185	-2.03505	CD301
			-2.58582	-2.67078	-1.45268	-2.66127	-1.71204	-1.1902	-1.59148	-1.43385	-1.95425	-2.01327	-1.94672	-2.23615	-2.41931	-1.98983	CD197 (CCR7)
			-2.42331			-1.8519	-1.83581	-1.46748		-2.71851	-2.18026	-2.11535	-1.6405	-1.94233	-0.686892	-1.88623	CD317
			-1.68694	-0.865169		-2.62829	-1.79501	-3.27195	-2.13415	-3.35791	-1.00529	-0.884817	-1.49223	-1.64426	-0.730162	-1.79135	C5L2
			-1.2891	-0.847473	-1.72502	-2.06484	-1.62718	-3.56475	-2.02895	-2.98666	-1.57045	-1.50696	-1.58232	-1.44047	-1.02468	-1.78914	CD183
			-2.63303	-3.21622	-1.9001	-1.75484	-1.13306			-1.23995	-1.53052	-1.63316	-1.24283	-1.22397		-1.75077	CD127 (IL-7Rα)
			-2.44479	-1.66667		-1.75911	-1.88265	-1.31693	-1.11265	-2.22746	-2.62268	-2.63504	-0.738061	-0.692177	-0.951943	-1.67085	HLA-A,B,C
			-2.93752		-2.47149	-2.33182	-2.10683	-1.13673	-1.47361	-1.38848	-1.16314	-1.14961	-1.9219	-0.924706	-0.955198	-1.66342	CD62L
			-2.08226	-1.79617	-1.99548	-2.14516	-1.66113	-1.37799	-1.00218	-2.39241	-1.91689	-1.92177	-0.865169	-0.872782	-1.23737	-1.6359	CD96
			-1.51562	-0.741214	-2.26855	-1.43807	-2.57658	-1.77235	-1.80033	-2.40544	-1.03745	-0.946176	-1.14188	-1.69515		-1.61157	CD116
			-1.21311	-0.831169	-1.32847	-1.72509	-1.88136	-2.23578	-1.79296	-1.91876	-1.09259	-1.01247	-0.887781	-1.5936	-0.659247	-1.39788	CD181 (CXCR1)
			-1.01504	-1.19066	-1.46528	-1.78713	-1.31727	-1.43016	-1.39309	-1.14221	-1.33158	-1.32836	-1.8749	-1.06145	-1.11989	-1.34285	CD52
			-1.56391	-1.06254	-0.941865	-1.13419	-1.30799	-1.40471	-1.38028	-0.824949	-1.60809	-1.66339	-1.39405	-1.66553	-1.21153	-1.32023	CD45RA
ratio Screens inf vs uninf			1.09473			1.07332	1.09736	1.07562	1.03531	1.11272	1.0229	0.99688	0.965202	0.928954	1.11694	1.04727	CD277
			1.09489		1.15012	0.886706	0.923427	1.41237	1.60649	1.41884	1.1136	1.10613	1.09235	1.66264	1.3907	1.23819	CD59
			1.38657	1.64798	1.76233	1.37414	1.21468			2.1582	0.564555	0.55454	1.1835	1.02728	1.00923	1.26209	CD27
			1.25163	1.26526	1.58579	1.2337	0.94619	1.59124	2.07024	1.02105	1.03227	1.03205	1.1319	1.29617	1.29818	1.2889	CD49f
			0.828306	1.40764	1.38733	1.14426	1.43331	1.40595	2.7095	1.28982	1.05129	1.03066	1.36123	1.06051	0.977185	1.31438	TCR Vβ8
			0.963514	1.39753	1.25145	1.16861	1.05367	1.57709		1.04192	1.51361	1.51292	1.29257	1.29426	1.79066	1.32149	CD205 (DEC-205)
			0.993164	1.75377	1.21352	1.39829	1.63018	1.43606	1.20733	1.31028	1.27843	1.30468	1.05131	1.04859	1.75281	1.3368	TCR Vβ9
			1.62148	1.91647	1.56907	1.12859	1.36572	1.26303	1.04867	0.964792	1.28758	1.28637	1.56716	0.875767	1.51408	1.33914	CD165
			1.37555		1.49611	1.3934	1.25147	1.75062	1.92607	1.77285	1.09465	1.07225	1.00412	1.24076	0.925313	1.3586	CD45
			1.36907	1.41384	1.16576	1.03418	1.44805	1.6205	1.867	1.44859	1.2095	1.22535	1.04988	1.54261	1.43509	1.3715	CD58
			1.56116	3.26711	1.03461	1.65192	0.736909	1.05189	1.12821	1.03522	1.42758	1.49906	1.33464	1.12475	1.06055	1.37797	CD146
			1.11006	1.48244	1.49305	1.33412	1.47054	2.29909	2.15613	1.95131	1.13374	1.10587	0.838178	0.853414	0.890292	1.39371	TCR α/β
			1.44026			1.43447	1.48542	1.09181	1.00098	1.45786	1.22367	1.24871	1.44022	1.25866	2.43886	1.41099	CD319 (CRACC)
			0.770085			1.28801	1.47444	2.40182	2.31688	1.37797	1.21907	1.19992	1.13368	1.28248	1.21766	1.42564	CD278 (ICOS)
											1.49633	1.49936	1.56322	1.25903		1.45448	CD126 (IL-6Rα)
			1.18714	1.52854	1.57367	1.47937	1.61344	2.55219	2.51353	2.05853	1.22876	1.19991	0.696549	0.843723	0.830833	1.48509	CD3
			1.09391		1.4993	1.17482	1.3947	1.83252	2.3268	1.90633	1.35553	1.35768	1.03951	1.45333	1.49127	1.49381	CD44
			1.77183	2.49507	2.14125	1.51137	1.34327	1.54085	1.56788	0.993353	1.13296	1.16406	1.44464	1.09689	1.55546	1.51991	Notch 1
					1.85588	1.78256	1.21943	1.50762		1.36415	1.09464	1.0179	1.77399	1.6712	1.93305	1.52204	CD8a
			1.63225	1.78079		0.711899	1.70917	1.79907	1.78933	1.81543		1.47333	1.4893	1.23584	1.30837	1.52225	HLA-E
			1.11342			1.83306	1.69014	2.20751	2.39958	1.68765	1.32316	1.32125	0.892568	0.978826	1.43358	1.53461	CD274 (B7-H1)
			1.68166	1.71997	1.47459	1.5113	1.36251	1.70668	1.75717	1.41141	1.55072	1.55317	1.36486	1.41169	1.4789	1.53728	CD49e
			1.1347	1.35236	1.59165	1.30476	1.60673	2.19898	2.273	1.51446	1.28065	1.29408	1.7774	1.24255	1.54672	1.54754	CD46
			1.43678	2.21053	1.81033	1.83243	1.15367	1.81681	1.23893	0.922175	1.27175	1.27642	1.89744	1.72234	1.819	1.56989	CD49a
			1.57736	2.26621	1.05087	1.33944	1.11368	1.54323	0.886385	1.20018	1.5787	1.67658	2.69939	1.63761	1.95602	1.5789	CD11c
			1.65857	2.38269	1.48318	1.7529		1.13653	1.47869	1.38839	1.59297	1.58371	1.62013	1.29328		1.57918	CD119 (IFN-γ R α chain)
			1.11705		1.4505	1.23903	1.51607	2.09117	3.82735	2.0844	1.48482	1.49281	0.620966	1.17682	0.967702	1.58906	CD82
			2.33427			1.02553	1.46446	0.995723	0.922563	1.43968	1.601	1.71968	1.32457	1.2578	3.50452	1.59907	CD360 (IL-21R)
			1.21532	2.01388	1.91735	1.91717	1.97095	2.42911	2.54697	2.11363	1.02353	0.996762	0.645919	1.04535	1.16158	1.61519	CD45RB
			1.67713	0.972171	1.22977	1.15734	1.2266	1.58424	1.80647	1.999	1.86238	1.8649	1.42658	1.81731	2.55217	1.62893	CD43
			1.77897		1.60211	1.59062	1.66496	1.63565	2.08837	2.29164	1.57631	1.58088	1.06718	1.49194	1.31379	1.6402	CD84
			1.28969		1.24481	1.19456	1.40014	2.23705	2.25298		1.80467	1.80308	1.64951	1.81279	1.54384	1.65755	CD26
			1.67464		2.25077	1.87921	1.95679			2.57518	1.57124	1.52217	1.02937	1.03601	1.33012	1.68255	CD31
			1.65009		1.59991	1.80104	1.86784	1.39831	1.89973		1.84211	1.92457	1.05138	1.59854	2.09272	1.70239	CD74
			1.96554	2.7968	1.94419	1.49816	1.25774	1.52581	1.83838	2.36747	1.6966	1.67584	1.08235	1.08554	1.45492	1.70687	CD200 (OX2)
			1.61785	2.67416		0.81003	1.22198	1.37876	2.35918	1.09009	1.33926	1.3642	2.413	1.66116	2.58333	1.70942	C3AR
			1.68313	1.36759	1.77187	1.58844	1.7164	2.7041	3.25227	2.06728	1.88788	2.04041	0.845527	0.819135	0.746683	1.73005	CD5
			1.90698	1.60621	1.89519	1.16693	1.97369	1.76224	2.27064	3.26506	1.74502	1.68499	1.36202	1.24746	0.95507	1.75704	CD9
				3.16342	1.74495	1.61976	1.07184	0.87103	1.63	3.34289	1.55609	1.61043	1.44202	1.36385		1.76512	CD109
			1.25901	1.57485	1.82237	1.54206	1.66967	3.22035	2.35865	3.02694	1.39026	1.36221	1.37616	1.27004	1.23052	1.77716	CD38
			1.58305	1.34324	1.63497	1.51801	1.66891	2.95161	3.54369	1.99611	1.55934	1.51158	1.37111	1.33098	1.41205	1.8019	CD6
			1.20274	1.75	0.948878	1.18884	1.22722	1.35674	2.3485	1.08322	2.09586	2.22898	2.94136	1.75473	3.32625	1.8041	CD86
			0.962222	2.8612	1.46191	1.6469	1.27175	1.16757	1.92828	1.94483	1.97403	2.09048	2.01867	2.61566	1.76959	1.82408	CD87
				3.46388	1.73655	1.58048	1.30636	1.04306	1.27885	1.64576	1.23563	1.26827	2.21073	1.6992	3.50366	1.83103	CD105
			1.94377	3.44717	2.70246	2.10852	1.44264	1.3746	1.50716	1.97955	1.67739	1.68662	1.2313	1.42281	1.60482	1.85606	CD164
			1.87958	2.06361	1.50596	1.91102	1.80804	2.75501	3.09675	1.74984	1.59937	1.60171	1.46744	1.3113	1.44498	1.86112	CD49c
			2.10249	3.28324	4.06532	1.45158	1.26623	0.73775	1.3075	2.21829	1.96822	1.98335	1.80146	1.22278	1.56447	1.92098	CD166
				2.5035	2.36626	2.07641	1.46512	2.2687		2.1308	1.42638	1.43485	1.8541	1.89205	1.90778	1.93872	CD101 (BB27)
			2.2027	2.5347	1.94302	1.66275	1.20601	2.12154	1.59615	1.8021	1.68503	1.70147	2.61811	2.33581	2.06706	1.95973	CD148
			2.05168	2.29882	2.95984	1.7313	1.60451	1.78933	2.10968	1.97267	1.67966	1.71711	1.85463	1.82954	2.00925	1.96985	Notch 2
			1.86923	1.83258	1.85529	1.61387	1.93547	3.09702	3.85842	2.41995	1.38096	1.35639	1.6469	1.52992	1.33536	1.97934	CD99
			1.79951			1.8963	1.96809	2.58679	3.18014	2.45317	1.50562	1.47827	1.93039	1.57453	1.47147	1.98584	CD298
			2.33673	2.30388	2.14404	1.61105	2.07566	1.88704	1.54224	2.68263	2.23826	2.18618	1.67592	1.53627	1.64808	1.98984	CD172g (SIRPg)
			1.75384	1.80899	2.30581	2.03989	2.12208	3.21973	2.95796	2.76879	1.5307	1.49836	0.830871	1.51785	1.54496	1.99229	CD18
			1.25104	1.69033	1.53365	1.40407	1.86781	3.0184	4.13121	2.70106	1.79502	1.76699	1.53824	1.79546	1.43937	1.99482	integrin β7
			2.08374	2.60097	2.5837	1.63785	1.93085	1.65612	2.42975	2.37773	1.8241	1.83149	1.45966	1.90873	1.65211	1.99822	CD200 R
			1.5323	2.46209	2.2743	2.1123	2.17965	3.01787	2.8524	2.62863	1.40558	1.39811	1.41846	1.39151	1.4852	2.01218	CD100
			1.39057	3.72923	5.29245	2.48938	3.14964	1.66302	0.917283	1.86866	1.20238	1.21086	1.40206	0.944805	1.65207	2.07019	CD170 (Siglec-5)
			1.89393	1.76442	2.0987	1.73544	1.8723	2.97951	3.66081	2.23184	1.61303	1.60995	1.88477	1.97651	1.64009	2.07395	CD29
			2.09164	2.3622	2.37362	2.24272	1.44082	2.43734	3.74857	2.24664	1.21273	1.21038	2.43615	1.74425	1.4722	2.07841	CD95
			1.99538	4.42733	2.85632	2.69379	2.21336	0.996044	1.2655	1.76422	1.80177	1.87214	2.0564	1.33098		2.1061	CD124
			1.53081	1.75397	1.8252	1.67779	2.92083	3.92482	4.58259	2.00817	1.91951	1.89364	1.31907	1.13545	1.04731	2.1184	CD69
			1.74795	2.54789	2.41183	2.19666	2.31104	3.27975	3.29441	3.23523	1.55771	1.53316	0.779844	1.76957	1.26367	2.14836	CD11a
			1.82112	1.71502	1.94934	1.73637	2.24092	3.27496	3.7096	2.9422	1.78733	1.76832	1.97082	2.13967	1.54917	2.20037	CD49d
			2.47816	3.25692		2.14387	1.86989	2.31802	2.70935	2.99561	2.03179	2.01117	1.50094	1.55828	1.67341	2.21229	CD226 (DNAM-1)
			2.8211	3.242	3.55517	1.99255	1.69919	2.98943	3.17234	2.17638	1.37103	1.35425	1.1597	1.71378	1.62297	2.22076	CD218a (IL-18Rα)
			2.06499	2.98331	2.59219	2.44078	2.09637	3.88053	3.33943	2.6335	1.54086	1.51122	1.16099	1.42868	1.82599	2.26914	CD7
			1.88941	2.86792	2.54491	2.78761	2	2.40801	2.42148	2.54422	2.00145	2.00844	2.46446	1.88328	2.04417	2.29734	CD66a/c/e
			3.09852		1.61848	1.36483	0.738007	4.20479	2.4957	2.80402	2.11649	2.10498	1.61538	4.20429	1.6011	2.33055	CD39
			2.32809	3.82094	3.26116	2.1835	1.52039	2.34828	2.1992	2.07064	1.7141	1.72958	3.80428	1.77778	1.56404	2.33246	CD152
			1.80567	5.23472		1.79709	1.57324	1.58331	3.06368	1.4774	1.73707	1.88025	2.27412	3.1399	2.46615	2.33605	HLA-DQ
				4.07563	2.21947	2.35942	2.6018	2.13748		2.25459	2.0145	2.14381	1.76891	1.79641		2.3372	CD123
			2.9661	2.24653	2.55661	2.06504	2.65929	2.65156	3.24668	2.55907	1.47087	1.45239	2.22017	2.71705	1.97062	2.36784	CD45RO
			1.56321		2.84551	2.40664	2.04649	3.28171	4.3568	3.03369	1.78382	1.82166	1.7637	1.78459	1.81319	2.37509	CD25
			3.48927	4.87472	3.12053	2.30295	1.44241	2.4871	1.50423	2.59397	1.80728	1.93723	2.4556	1.35676	1.57675	2.38068	CD154
			2.73279	3.97504		2.64792	2.19883	2.363	2.41685	2.43298	2.16505	2.13331	1.94107	1.67467	1.90137	2.38191	BTLA
			2.00695	2.28325	2.4921	2.06876	2.81311	4.18897	3.62504	2.13158	2.20443	2.15645	1.09226	2.64395	1.4051	2.39323	CD50 (ICAM-3)
			3.7315	1.12313	1.88488	1.38312	1.36387	3.42774	4.13301	1.338	1.81155	1.88638	2.96601	3.27877	3.51866	2.44974	CD161
			2.90079	2.70061	2.9384	2.35922	2.70401	2.92385	3.98138	3.21222	1.75407	1.75943	1.18424	1.91844	1.54282	2.45227	CD2
			2.34154	3.03173	2.64836	2.56451	2.80655	3.33522	4.23788	3.46503	1.59996	1.58157	1.25604	1.70784	1.73697	2.48563	CD97
			2.31565	3.10013	3.17001	2.11875	1.83922	3.0729	5.07627	2.45694	1.79207	1.84745	1.8977	2.09919	2.34378	2.54847	CD150 (SLAM)
			2.06164	3.12314	3.09683	2.18955	1.83022	3.11892	3.70273	1.48116	1.54791	1.59519	5.56818	2.26496	2.42024	2.61544	CD63
			4.79703	4.03729	2.13746	2.13388	2.37716	3.47679	2.03062	3.17519	2.37359	2.47694	2.1894	2.17831	2.68275	2.77434	Tim-3
			1.80723	4.30392	1.9216	2.53885	1.99665	3.1243	4.32386	2.36219	3.48169	3.54857	2.35517	1.8449	2.72227	2.79471	CD70
			3.46681	8.18201	5.69499	3.14466	1.6945	2.11381	2.81586	1.4346	1.57545	1.69011	1.8752	1.77147	2.60622	2.92813	CD137 (4-1BB)
			2.93939	3.65174		1.31886	1.37202	1.64637	3.53553	1.81934	1.77919	1.88567	5.7561	3.53892	6.71149	2.99622	HLA-DR
			3.10049	2.66904	4.11225	3.23223	3.22222	3.84887	5.59227	3.32514	2.37119	2.41637	2.00583	2.36212	1.30311	3.04317	CD54
				4.08974	2.78752	2.22238	2.81028	3.40629	4.21668	3.37591	1.8904	1.95714	2.34072	1.09793	7.5	3.14125	CD108
			3.94485			2.98944	2.97621	4.97607	6.30277	3.55249	2.04522	2.06959	2.87255	2.49981	1.73943	3.26986	CD279 (PD-1)
			4.48992	5.42197	4.7782	4.17826	4.31964	6.52844	6.87782	4.15583	2.67212	2.65694	2.19412	2.2511	1.98407	4.03911	CD132
			3.70794		8.96603	6.29938	6.52423	5.50358	6.89296	3.35073	1.7712	1.78979	1.7969	1.77836	3.14143	4.29354	CD71
			5.21871	7.59749	5.83325	3.7412	5.5567	5.26055	10.2697	3.51342	2.7231	2.73096	3.47375	2.98582	1.90334	4.67753	CD134
