# Supplementary material for: HIV-1 manipulates CD96 on CD4+ T cells to subvert antiviral immunity
Source: Sci Adv. 2025 Sep 5;11(36):eadx7485. doi: 10.1126/sciadv.adx7485 (PMC12412668; doi:10.1126/sciadv.adx7485)
Supplement: Supplementary file 2 — Datasets S1 to S4 [file sciadv.adx7485_datasets_s1_to_s4.zip › adx7485_dataset_s2.xlsx]

## Sheet: raw data
receptor	#218 Median scr-RNA	#218 Median CD96-RNA	#648 Median scr-RNA	#648 Median CD96-RNA		log2 fold modulation
CD96	9.55	0.69	4.99	0.51		-3.54065
CD39	1.09	0.38	0.79	0.26		-1.5618
CD51/61	0.82	0.32	0.83	0.25		-1.54437
CD303	2	0.32	0.25	0.25		-1.32193
CD21	0.74	0.34	0.54	0.21		-1.24228
CD34	0.36	0.3	0.93	0.21		-1.20494
CD32	1.03	0.28	0.21	0.18		-1.05077
CD42b	0.42	0.32	0.47	0.26		-0.623233
CD62E	0.44	0.29	0.3	0.2		-0.593207
CD170 (Siglec-5)	3.01	1.95	2.26	1.54		-0.589841
CD254	0.42	0.34	0.46	0.26		-0.563988
CD85g (ILT7)	1.2	0.55	0.28	0.28		-0.562765
CD22	0.34	0.3	0.42	0.22		-0.556729
CD106	0.51	0.31	0.35	0.27		-0.546312
CD71	43.4	28.29	42.25	31.7		-0.515936
CD1c	0.96	0.49	0.22	0.22		-0.485126
CD261 (DR4)	0.45	0.41	0.59	0.35		-0.443831
CD63	5.38	4.39	6.45	4.53		-0.401587
CD83	0.48	0.43	0.46	0.3		-0.387685
CD255 (TWEAK)	0.64	0.35	0.25	0.27		-0.379843
CD79b	0.46	0.39	0.43	0.3		-0.378767
CD179a	0.61	0.32	0.22	0.25		-0.373156
CD20	0.37	0.32	0.29	0.2		-0.372753
CD49c	4.65	2.53	2.54	2.85		-0.35598
CD213a2	0.42	0.34	0.38	0.29		-0.347401
CD43	12.63	9.56	4.45	3.73		-0.328201
CD16	0.43	0.32	0.3	0.26		-0.316358
FceRIa	0.49	0.31	0.25	0.26		-0.301965
CD107a (LAMP-1)	4.64	3.67	4.43	3.69		-0.301015
CD163	0.39	0.3	0.28	0.25		-0.271005
CD11b (activated)	0.45	0.33	0.26	0.25		-0.252021
CD203c (E-NPP3)	0.41	0.31	0.24	0.23		-0.232378
CD62L	67.33	51.64	36.03	34.92		-0.213953
CD1b	0.47	0.35	0.22	0.22		-0.212653
CD30	0.47	0.4	0.42	0.37		-0.207762
CD46	2.82	2.24	2.34	2.21		-0.207329
CD102	19.68	16.9	24.04	21.24		-0.19918
CD202b (Tie2/Tek)	0.39	0.3	0.23	0.23		-0.189256
CD86	0.54	0.39	0.28	0.3		-0.184975
CD85a (ILT5)	0.39	0.39	0.32	0.25		-0.178072
Blank	0.35	0.3	0.23	0.21		-0.176818
CD317	5.92	4.84	6.33	6.08		-0.174362
integrin β7	16.1	13.15	14.04	13.52		-0.173223
CD24	0.37	0.34	0.28	0.24		-0.172191
CD114	0.36	0.31	0.24	0.22		-0.17063
CD268 (BAFF-R)	0.47	0.35	0.33	0.35		-0.170208
CD11b	0.41	0.35	0.27	0.25		-0.16965
CD137L (4-1BB L)	0.69	0.48	0.44	0.5		-0.169569
CD35	0.38	0.33	0.24	0.22		-0.164532
CD93	0.57	0.47	0.32	0.31		-0.162052
CD135	0.35	0.32	0.25	0.22		-0.156854
NKp80	0.44	0.34	0.24	0.25		-0.156538
CD124	0.76	0.65	0.86	0.81		-0.155987
CD115	0.4	0.35	0.26	0.24		-0.154061
CD80	0.5	0.43	0.33	0.31		-0.153895
CD100	23.01	19.82	18.14	17.02		-0.153624
CD23	0.35	0.3	0.23	0.22		-0.143261
HLA-E	9.2	7.91	9.37	8.95		-0.142059
CD193 (CCR3)	0.4	0.37	0.27	0.24		-0.1412
CD154	1.65	1.35	2.31	2.33		-0.138535
CD70	0.53	0.41	0.28	0.3		-0.135416
CD49d	43.19	37.79	40.56	38.53		-0.133384
CD162	3.73	3.4	3.54	3.23		-0.132928
CD13	0.76	0.4	0.29	0.46		-0.130209
CD41	0.38	0.33	0.27	0.26		-0.128991
erbB3/ HER-3	0.42	0.34	0.29	0.3		-0.127972
BTLA	4.86	4.3	2.69	2.55		-0.126864
CD172b (SIRPb)	0.39	0.33	0.25	0.25		-0.120504
CD103	0.34	0.3	0.25	0.24		-0.119733
CD278 (ICOS)	69.42	62	53.05	50.33		-0.119509
CD127 (IL-7Rα)	6.8	6.03	4.13	3.96		-0.117009
CD61	0.35	0.31	0.27	0.26		-0.114767
CD201 (EPCR)	0.41	0.35	0.23	0.23		-0.114134
CD196	0.88	0.8	0.72	0.68		-0.109983
CD182 (CXCR2)	0.36	0.31	0.25	0.25		-0.107864
CD301	0.37	0.32	0.24	0.24		-0.104727
CD229 (Ly-9)	3.74	3.44	2.35	2.21		-0.104622
CD89	0.34	0.32	0.25	0.23		-0.103879
CD45RA	4.71	4.18	4.68	4.58		-0.101693
CD58	20.94	19.24	19.87	18.84		-0.0994728
CD47	115.24	102.37	104.59	103.14		-0.0954948
CD252 (OX40L)	0.67	0.61	0.53	0.51		-0.0954235
CD88	0.35	0.32	0.24	0.23		-0.0953418
CD19	0.35	0.32	0.29	0.28		-0.0899545
CD49f	3.7	3.56	3.74	3.44		-0.0881389
CD97	53.9	51.26	48.69	45.31		-0.0881239
CD338 (ABCG2)	0.37	0.34	0.3	0.29		-0.0854501
CD180 (RP105)	0.34	0.29	0.24	0.25		-0.0852941
CD152	0.47	0.43	0.35	0.34		-0.0850721
CD300e (IREM-2)	0.36	0.32	0.23	0.23		-0.0849625
CD49a	0.6	0.55	0.36	0.35		-0.0830864
CD141	0.38	0.34	0.25	0.25		-0.0802323
Notch 4	0.41	0.39	0.36	0.34		-0.077306
MAIR-II	0.51	0.46	0.26	0.26		-0.0744317
CD337 (NKp30)	0.41	0.37	0.35	0.35		-0.0740493
CD126 (IL-6Rα)	1.02	0.95	1.14	1.11		-0.0705219
Blank	0.33	0.3	0.25	0.25		-0.0687518
CD169	0.33	0.3	0.25	0.25		-0.0687518
CD158d	0.37	0.35	0.26	0.25		-0.0683769
CD50 (ICAM-3)	45.26	42.36	35.76	34.96		-0.0640878
TLT-2	0.48	0.45	0.42	0.41		-0.0639374
IFN-γ R b chain	0.42	0.4	0.26	0.25		-0.0634864
CD325	0.36	0.33	0.24	0.24		-0.0627654
CD183	55.55	50.89	29.89	29.98		-0.0610336
CD56 (NCAM)	0.34	0.43	0.33	0.24		-0.0603149
CD215 (IL-15Rα)	0.49	0.48	0.35	0.33		-0.0573181
CD158e1 (NKB1)	0.37	0.33	0.25	0.26		-0.0542379
CD117 (c-kit)	0.35	0.3	0.24	0.26		-0.0534576
CD307	0.4	0.36	0.3	0.31		-0.0523487
HLA-DR	0.43	0.4	0.3	0.3		-0.0521683
Ig light chain k	0.32	0.31	0.26	0.25		-0.0511936
CD218a (IL-18Rα)	9.5	8.96	12.14	12.02		-0.0493802
AH IgG, ITCL	0.35	0.34	0.26	0.25		-0.0492019
CD85d (ILT4)	0.39	0.38	0.25	0.24		-0.0481842
Blank	0.32	0.3	0.22	0.22		-0.0465547
MSC (W7C6)	0.48	0.45	0.33	0.33		-0.0465547
CD44	155.33	136.24	135.41	144.99		-0.0452835
CD40	0.46	0.42	0.33	0.34		-0.0440879
CD85k (ILT3)	0.34	0.32	0.26	0.26		-0.0437314
CD267 (TACI)	0.34	0.32	0.25	0.25		-0.0437314
C5L2	0.48	0.47	0.26	0.25		-0.0434786
CD179b	0.35	0.33	0.24	0.24		-0.0424444
CD318 (CDCP1)	0.35	0.33	0.27	0.27		-0.0424444
CXCR7	0.43	0.39	0.23	0.24		-0.039731
CD156c (ADAM- 10)	34.9	33.88	31.03	30.27		-0.0392841
CD340 (erbB2)	0.38	0.32	0.24	0.27		-0.0390013
CD143	0.47	0.43	0.28	0.29		-0.038849
CD140b	0.39	0.37	0.25	0.25		-0.0379744
CLEC12A	0.35	0.32	0.26	0.27		-0.0374176
CD279 (PD-1)	3.04	2.85	2.17	2.2		-0.0366505
Integrin α9β1	0.34	0.31	0.23	0.24		-0.035933
IgD	0.42	0.4	0.26	0.26		-0.0351947
CD146	0.43	0.41	0.28	0.28		-0.0343564
CD18	181.72	175.93	174.08	172		-0.0320288
CD148	1.05	0.95	1.04	1.1		-0.031735
CX3CR1	0.37	0.34	0.24	0.25		-0.0315484
CD99	210.58	214.41	306.22	287.92		-0.0314484
SSEA-5	0.34	0.34	0.24	0.23		-0.0307003
HLA-DQ	0.37	0.34	0.23	0.24		-0.030295
FcRL6	0.33	0.33	0.25	0.24		-0.0294468
CD85j (ILT2)	0.35	0.35	0.26	0.25		-0.0282918
CD207 (Langerin)	0.36	0.36	0.27	0.26		-0.0272239
HLA-A2	0.4	0.37	0.22	0.23		-0.0241722
CD138	0.43	0.4	0.25	0.26		-0.0238766
CD284 (TLR4)	0.38	0.34	0.24	0.26		-0.0224937
CD116	0.34	0.33	0.25	0.25		-0.0215344
CD137 (4-1BB)	0.34	0.33	0.25	0.25		-0.0215344
TCR Vβ9	0.34	0.33	0.25	0.25		-0.0215344
CD210 (IL-10 R)	1.36	1.28	1.27	1.31		-0.0213623
CD26	48.1	45.35	66.48	68.55		-0.020349
CD112 (Nectin-2)	0.39	0.38	0.27	0.27		-0.0187374
CD220	0.4	0.36	0.24	0.26		-0.0182629
HLA-A,B,C	43.3	38.85	48.51	52.72		-0.0181921
CD172a (SIRPa)	0.35	0.33	0.29	0.3		-0.0179896
C3AR	0.67	0.64	0.42	0.43		-0.0160709
CD161	0.47	0.46	0.31	0.31		-0.0155134
CD105	0.57	0.53	0.38	0.4		-0.0154845
CD104	0.34	0.32	0.25	0.26		-0.0154397
CD275 (B7-H2)	0.39	0.37	0.3	0.31		-0.0143216
CD294	0.36	0.34	0.26	0.27		-0.0140072
CD85h (ILT1)	0.35	0.37	0.28	0.26		-0.0133724
CD355 (CRTAM)	0.34	0.32	0.23	0.24		-0.0130311
TCR Vg9	0.34	0.32	0.23	0.24		-0.0130311
CD66b	0.57	0.56	0.27	0.27		-0.0127675
CD94	0.39	0.37	0.28	0.29		-0.0126614
CD354 (TREM-1)	0.35	0.33	0.23	0.24		-0.0117442
CD167a (DDR1)	0.84	0.9	0.38	0.35		-0.00955441
CD326 (Ep- CAM)	0.37	0.34	0.27	0.29		-0.00944852
CD74	0.51	0.53	0.4	0.38		-0.00925273
EGFR	0.38	0.34	0.29	0.32		-0.00922283
CD266 (Fn14)	0.45	0.43	0.3	0.31		-0.00914131
CD140a	0.34	0.31	0.24	0.26		-0.00889466
CD1d	0.43	0.39	0.22	0.24		-0.00766583
CD324 (E-Cadherin)	0.35	0.32	0.24	0.26		-0.0069029
CD258 (LIGHT)	0.38	0.35	0.26	0.28		-0.00586465
NPC (57D2)	0.42	0.4	0.24	0.25		-0.00574782
CD200 R	2.73	2.71	3.13	3.13		-0.00530405
CD300F	0.36	0.33	0.24	0.26		-0.00502683
CD111	0.4	0.4	0.29	0.29		0
CD178 (Fas-L)	0.34	0.34	0.25	0.25		0
CCR10	0.73	0.73	0.29	0.29		0
GARP (LRRC32)	0.31	0.31	0.26	0.26		0
HLA-G	0.35	0.35	0.26	0.26		0
Ig light chain λ	0.31	0.31	0.24	0.24		0
MICA/ MICB	0.39	0.39	0.26	0.26		0
Pre-BCR	0.33	0.33	0.23	0.23		0
Siglec-8	0.33	0.33	0.24	0.24		0
Siglec-9	0.33	0.33	0.26	0.26		0
TCR g/d	0.35	0.35	0.25	0.25		0
TCR Vα24- Jα18	0.32	0.32	0.23	0.23		0
TRA-1-81	0.34	0.34	0.25	0.25		0
Rat IgG2b, κ ITCL	0.32	0.32	0.25	0.25		0
CD336 (NKp44)	0.55	0.47	0.4	0.47		0.00294495
CD49e	6.14	6.38	5.14	4.97		0.00339763
CD352 (NTB-A)	8.17	7.72	6.15	6.54		0.0034845
CD8a	0.44	0.43	0.35	0.36		0.00373756
Blank	0.36	0.38	0.21	0.2		0.00380659
CD271	0.36	0.35	0.29	0.3		0.00413381
CD131	0.34	0.33	0.26	0.27		0.00568953
CD328 (Siglec-7)	0.31	0.3	0.24	0.25		0.00579399
CD209 (DC-SIGN)	0.33	0.32	0.25	0.26		0.0060947
CD314 (NKG2D)	0.35	0.34	0.26	0.27		0.0063138
Notch 2	2.13	2.13	2.06	2.08		0.0069696
CD195 (CCR5)	0.49	0.48	0.32	0.33		0.00732339
CD307d (FcRL4)	0.35	0.34	0.25	0.26		0.00738168
Podopla-nin	0.32	0.31	0.23	0.24		0.00779843
CD205 (DEC-205)	6.66	6.86	5.38	5.28		0.00780908
MSCA-1 (MSC)	0.34	0.33	0.24	0.25		0.00791248
Ms IgG2b, κ ITCL	0.34	0.33	0.24	0.25		0.00791248
CD129 (IL-9 R)	0.42	0.41	0.28	0.29		0.00793033
CD158f	0.37	0.36	0.25	0.26		0.00852758
CD304	0.44	0.4	0.35	0.39		0.00930784
CD3	214.66	216.5	163.46	164.56		0.0109949
CD90 (Thy1)	0.35	0.33	0.26	0.28		0.0110132
CD286 (TLR6)	0.35	0.33	0.26	0.28		0.0110132
CD360 (IL-21R)	0.81	0.68	0.38	0.46		0.0116236
CD29	41.62	42.37	37.96	37.91		0.0119323
CD144	0.36	0.34	0.26	0.28		0.0122265
CD290	0.36	0.34	0.25	0.27		0.0142846
Siglec-10	0.38	0.39	0.27	0.27		0.0187374
CD158b (NKAT2)	0.36	0.37	0.24	0.24		0.0197642
Ms IgG2a, κ ITCL	0.34	0.35	0.24	0.24		0.0209101
CD158a/h	0.33	0.34	0.25	0.25		0.0215344
CLEC9A	0.33	0.34	0.26	0.26		0.0215344
CD181 (CXCR1)	0.45	0.39	0.47	0.56		0.0231576
IgM	0.3	0.31	0.25	0.25		0.0236529
CD87	0.75	0.76	0.47	0.48		0.0247412
CD15	0.38	0.32	0.26	0.32		0.0258164
CD282 (TLR2)	0.34	0.34	0.26	0.27		0.0272239
Galectin-9	0.36	0.36	0.26	0.27		0.0272239
SSEA-3	0.49	0.49	0.26	0.27		0.0272239
CD27	82.66	86.68	63.03	62.44		0.0274708
PSMA	0.33	0.33	0.25	0.26		0.0282918
Mac-2 (Galec­tin-3)	0.36	0.36	0.24	0.25		0.0294468
TCR Vα7.2	0.32	0.32	0.24	0.25		0.0294468
Tim-4	0.32	0.32	0.24	0.25		0.0294468
δ-Opioid Receptor	0.35	0.35	0.23	0.24		0.0307003
TCR Vδ2	0.31	0.31	0.23	0.24		0.0307003
DLL1	0.36	0.35	0.26	0.28		0.0331366
CD184 (CXCR4)	34.92	40.35	53.08	48.14		0.0337914
CD81	43	48.27	45.07	42.08		0.0338787
CD165	0.81	0.84	0.91	0.92		0.0341174
Notch 1	2.05	2	1.85	1.99		0.0348096
Rat IgM, κ ITCL	0.66	0.67	0.29	0.3		0.0353023
CD357 (GITR)	0.37	0.36	0.24	0.26		0.0379744
CD11c	0.39	0.37	0.27	0.3		0.0380271
CD51	1.18	0.42	0.27	0.8		0.0383575
CD109	5	5.3	4.05	4.03		0.0384611
Ms IgM, κ ITCL	0.54	0.57	0.28	0.28		0.0390013
CD7	164.43	175.01	155.03	153.87		0.0395642
CD11a	136.04	130.13	110.81	122.42		0.0398369
Jagged 2	0.42	0.46	0.29	0.28		0.0403092
CD276	0.45	0.43	0.28	0.31		0.0406265
CD253 (Trail)	0.42	0.43	0.3	0.31		0.0406265
MSC (W3D5)	0.33	0.35	0.23	0.23		0.0424444
CD172g (SIRPg)	2.82	2.86	7.28	7.63		0.0440323
TCR Vβ13.2	0.36	0.37	0.27	0.28		0.0459979
CD257 (BAFF)	1	1	0.3	0.32		0.0465547
TCR Vβ23	0.36	0.37	0.25	0.26		0.0480559
CD132	6.46	7.01	5.49	5.43		0.0510132
CD351	0.36	0.36	0.27	0.29		0.0515467
CD335 (NKp46)	0.74	0.62	0.53	0.68		0.0521427
Tim-1	0.33	0.34	0.23	0.24		0.0522346
CD298	93.96	92.09	75.05	82.36		0.0525448
Blank	0.3	0.31	0.24	0.25		0.0530997
CD244 (2B4)	0.39	0.39	0.26	0.28		0.0534576
CD31	0.9	0.9	0.38	0.41		0.0548122
CD10	0.57	0.34	0.21	0.38		0.0550915
Blank	0.31	0.31	0.23	0.25		0.0601471
integrin β5	0.44	0.42	0.36	0.41		0.0602564
CD334 (FGFR4)	0.45	0.4	0.31	0.38		0.0619031
TCR Vβ8	0.38	0.4	0.27	0.28		0.063234
LAP	0.36	0.38	0.28	0.29		0.0643143
Tim-3	0.62	0.59	0.47	0.54		0.0643727
CD123	0.41	0.4	0.33	0.37		0.0647177
CD5	85.23	89.4	64.75	67.64		0.065955
CD235ab	0.47	0.5	0.3	0.31		0.0682865
CD48	56.24	52.8	47.93	56.27		0.0701892
Ms IgG1, κ ITCL	0.34	0.36	0.24	0.25		0.0706779
Rat IgG2a, κ ITCL	0.33	0.35	0.24	0.25		0.0718913
MSC and NPC (W4A5)	0.49	0.5	0.24	0.26		0.0723118
TSLPR (TSLP-R)	0.41	0.43	0.37	0.39		0.0723308
CD53	23.44	28.27	31.21	28.63		0.0729093
CD4	133.62	125.78	111.37	131.26		0.0749166
Notch 3	0.31	0.33	0.23	0.24		0.0757992
LT-β R	0.35	0.36	0.25	0.27		0.0758366
MSC (W5C5)	0.37	0.38	0.24	0.26		0.0769757
CD52	14.33	15.33	11.58	12.05		0.0773585
CD108	1.12	1.2	0.49	0.51		0.0786256
SSEA-1	0.37	0.38	0.23	0.25		0.0793842
CD2	180.89	182.87	147.17	162.72		0.0803069
CD245 (p220/240)	1.65	1.7	1.35	1.47		0.0829627
CD319 (CRACC)	0.56	0.58	0.35	0.38		0.0846353
CD28	92.79	101.55	67.98	70.19		0.0881521
CD226 (DNAM-1)	14.5	14.44	9.94	11.33		0.091424
CD73	0.48	0.5	0.33	0.36		0.0922123
IL-28RA	0.34	0.36	0.25	0.27		0.0967467
TRA-1-60-R	0.46	0.49	0.25	0.27		0.10109
CD221 (IGF-1R)	0.49	0.48	0.4	0.47		0.101457
DR3 (TRAMP)	0.55	0.56	0.6	0.68		0.103284
Rat IgG1, κ ITCL	0.32	0.34	0.23	0.25		0.103879
CD82	95.42	98.83	41.83	46.88		0.107546
CD344 (Frizzled-4)	0.4	0.45	0.27	0.28		0.111196
SSEA-4	0.49	0.51	0.33	0.37		0.111387
CD101 (BB27)	2.18	2.22	2.73	3.13		0.111747
CD14	0.39	0.37	0.26	0.32		0.111806
CD231 (TALLA)	0.37	0.4	0.24	0.26		0.113976
CD274 (B7-H1)	4.15	4.39	2.78	3.14		0.128395
CD263 (DcR1)	0.45	0.5	0.26	0.28		0.129459
CD45RO	12.63	14.09	9.78	10.55		0.133577
CD164	4.9	5.51	5.84	6.25		0.133579
CD6	84.33	94.95	51.23	55.27		0.140315
CD122	0.63	0.74	0.28	0.29		0.1414
TCR α/β	42.02	40.3	23.14	29.52		0.145504
CD200 (OX2)	1.32	1.47	0.81	0.9		0.153641
CD54	3.21	3.36	3.12	3.7		0.155934
CD84	7.1	8.96	7.73	7.61		0.156554
CD119 (IFN-γ R α chain)	1.6	1.6	1.39	1.75		0.166135
CD66a/c/e	0.67	0.91	0.81	0.76		0.174891
CD155 (PVR)	0.91	0.79	0.87	1.28		0.176521
CD270 (HVEM)	2.9	3.12	2.72	3.23		0.17671
CD95	48.92	58.5	55.33	59.97		0.187096
CD1a	0.51	0.64	0.26	0.27		0.191011
CD36	0.37	0.5	0.32	0.31		0.1943
CD55	10.93	12.57	15.29	17.49		0.197817
CD262 (DR5,)	0.49	0.53	0.35	0.43		0.205096
CD134	1.14	1.4	0.42	0.47		0.229332
CD243	0.71	0.81	0.34	0.41		0.230096
CD59	29.31	38.39	31.8	34.91		0.261976
CD38	78.13	91.79	81.67	103.54		0.287385
CD197 (CCR7)	32.85	44.08	37.5	41.95		0.293006
CD273 (B7-DC)	0.67	0.67	0.56	0.86		0.309455
CD150 (SLAM)	2.48	3.22	2.28	2.72		0.315647
CD25	12.33	12.66	3.16	4.8		0.320607
CD45	189.89	238.18	144.09	190.1		0.363338
CD33	0.68	0.34	0.49	1.63		0.367009
CD277	5.01	5.79	3.89	5.68		0.377437
CD62P (P-Selectin)	0.37	0.32	0.3	0.59		0.38315
CD9	1.47	1.98	1.4	1.77		0.384003
CD166	0.61	1	4.33	4.63		0.404882
CD57	0.37	0.7	0.28	0.26		0.406457
Ms IgG3, κ ITCL	0.32	0.37	0.3	0.47		0.428576
DLL4	1.64	1.39	1.06	2.73		0.563113
CD69	2.9	6.24	1.23	1.35		0.619897
β2-micro-globulin	816.11	901.62	346.4	979.99		0.822042
CD45RB	8.2	23.39	15.44	17.25		0.83606
CD64	0.41	0.61	0.78	2.66		1.17153
CD206 (MMR)	0.36	0.38	0.25	1.38		1.27134

## Sheet: Top hits median
receptor	#218 Median mock-RNA	#218 Median RNA4	#648 Median mock-RNA	#648 Median RNA4		log2 fold modulation
CD96	9.55	0.69	4.99	0.51		-3.54065
CD39	1.09	0.38	0.79	0.26		-1.5618
CD51/61	0.82	0.32	0.83	0.25		-1.54437
CD303	2	0.32	0.25	0.25		-1.32193
CD21	0.74	0.34	0.54	0.21		-1.24228
CD34	0.36	0.3	0.93	0.21		-1.20494
CD32	1.03	0.28	0.21	0.18		-1.05077
CD42b	0.42	0.32	0.47	0.26		-0.623233
CD62E	0.44	0.29	0.3	0.2		-0.593207
CD170 (Siglec-5)	3.01	1.95	2.26	1.54		-0.589841
CD69	2.9	6.24	1.23	1.35		0.619897
β2-micro-globulin	816.11	901.62	346.4	979.99		0.822042
CD45RB	8.2	23.39	15.44	17.25		0.83606
CD64	0.41	0.61	0.78	2.66		1.17153
CD206 (MMR)	0.36	0.38	0.25	1.38		1.27134
