# Supplementary material for: HIV-1 manipulates CD96 on CD4+ T cells to subvert antiviral immunity
Source: Sci Adv. 2025 Sep 5;11(36):eadx7485. doi: 10.1126/sciadv.adx7485 (PMC12412668; doi:10.1126/sciadv.adx7485)
Supplement: Supplementary file 2 — Datasets S1 to S4 [file sciadv.adx7485_datasets_s1_to_s4.zip › adx7485_dataset_s3.xlsx]

## Sheet: final_list_DESeq2
	gene_name	log2FoldChange_CRISPR_KO_vs_CRISPR_EMPTY	pvalue_CRISPR_KO_vs_CRISPR_EMPTY	padj_CRISPR_KO_vs_CRISPR_EMPTY
ENSG00000000003	TSPAN6	NA	NA	NA
ENSG00000000005	TNMD	NA	NA	NA
ENSG00000000419	DPM1	-0.0513989096613519	0.413346485314212	NA
ENSG00000000457	SCYL3	0.0880301500278967	0.380668394932522	NA
ENSG00000000460	C1orf112	0.0672882242514313	0.264856115469347	NA
ENSG00000000938	FGR	0.133192143140357	0.494635411037622	NA
ENSG00000000971	CFH	NA	NA	NA
ENSG00000001036	FUCA2	-0.0819391948369805	0.917358948634461	NA
ENSG00000001084	GCLC	-0.0813234111235074	0.0967908226923678	0.536578780292223
ENSG00000001167	NFYA	-0.0218028507986675	0.631160165275555	0.907001668293202
ENSG00000001460	STPG1	0.102200663154797	0.814046235141265	NA
ENSG00000001461	NIPAL3	-0.0603705901053535	0.405190335940285	NA
ENSG00000001497	LAS1L	0.0712497289878166	0.113018410910179	0.556861169056875
ENSG00000001561	ENPP4	-0.0989502724427785	0.18960028410417	NA
ENSG00000001617	SEMA3F	0.21535351085897	0.505014219537991	NA
ENSG00000001626	CFTR	0.20846579530582	0.718487106472477	NA
ENSG00000001629	ANKIB1	-0.0694797098053706	0.220938318468556	0.673570931005494
ENSG00000001630	CYP51A1	0.714058858103054	0.347937804386509	NA
ENSG00000001631	KRIT1	0.0534563016677521	0.393973287628797	NA
ENSG00000002016	RAD52	0.00268533397702947	0.979602345588209	NA
ENSG00000002079	MYH16	0.544622123053756	0.553293071730184	NA
ENSG00000002330	BAD	-0.0487916415532553	0.655015219563508	NA
ENSG00000002549	LAP3	-0.046254249474929	0.306522923956839	0.734298257248818
ENSG00000002586	CD99	-0.0816447289620317	0.0196003471731599	0.359967914430148
ENSG00000002587	HS3ST1	-0.957787899143567	0.817316760076844	NA
ENSG00000002726	AOC1	-0.0742927489052977	0.920941697306391	NA
ENSG00000002745	WNT16	0.0071203340852528	0.995746383706478	NA
ENSG00000002746	HECW1	0.0293846386266589	0.913823262822661	NA
ENSG00000002822	MAD1L1	0.114254978934919	0.149961102794681	NA
ENSG00000002834	LASP1	0.0155854547758689	0.723822408466901	0.931083292371745
ENSG00000002919	SNX11	-0.0133875393101087	0.861534301498571	NA
ENSG00000002933	TMEM176A	0.00400052268037072	0.999275784142711	NA
ENSG00000003056	M6PR	-0.0385437888800698	0.426592278820622	0.819556427021759
ENSG00000003096	KLHL13	-0.268765331683382	0.847151847207573	NA
ENSG00000003137	CYP26B1	0.130882826999189	0.172145229846298	NA
ENSG00000003147	ICA1	0.0433832862907333	0.862685554837147	NA
ENSG00000003249	DBNDD1	0.0554891324647819	0.923035818050164	NA
ENSG00000003393	ALS2	0.0368287062361085	0.567848271444999	NA
ENSG00000003400	CASP10	0.0807348573684378	0.479216677289042	NA
ENSG00000003402	CFLAR	-9.25139916237524e-05	0.999089136332001	NA
ENSG00000003436	TFPI	0.110292907346423	0.9048825796099	NA
ENSG00000003509	NDUFAF7	-0.170353895704921	0.196341230504432	NA
ENSG00000003756	RBM5	0.0965130286452848	0.0933668873625874	0.529957666753468
ENSG00000003987	MTMR7	-0.105678819174157	0.744415838335861	NA
ENSG00000003989	SLC7A2	NA	NA	NA
ENSG00000004059	ARF5	0.00805416011388532	0.883760778582575	0.970073000454026
ENSG00000004139	SARM1	-0.407647829216253	0.186896536491042	NA
ENSG00000004142	POLDIP2	-0.0551406521780093	0.164823554760328	0.623392058598469
ENSG00000004399	PLXND1	-0.0219805485775914	0.815402706403439	NA
ENSG00000004455	AK2	-0.00811656729306433	0.807308845848108	0.950021280888041
ENSG00000004468	CD38	0.0121740888060803	0.815554078512662	0.950021280888041
ENSG00000004478	FKBP4	-0.0401294709997424	0.251702695735342	0.704673218212164
ENSG00000004487	KDM1A	-0.0672044403775105	0.046821763824749	0.432226142355839
ENSG00000004534	RBM6	0.0922248375661815	0.0885366293715667	0.524478013279282
ENSG00000004660	CAMKK1	0.109255865442364	0.305597462724983	NA
ENSG00000004700	RECQL	-0.0184976789246055	0.783175442272751	NA
ENSG00000004766	CCDC132	-0.0604048132210376	0.496808777820973	NA
ENSG00000004776	HSPB6	1.38026527403304	0.212026005193625	NA
ENSG00000004777	ARHGAP33	0.202130763217206	0.011459383031836	NA
ENSG00000004779	NDUFAB1	-0.0577001814870471	0.286329175199895	0.7233791648006
ENSG00000004799	PDK4	NA	NA	NA
ENSG00000004809	SLC22A16	-0.932791145366837	0.220393747981156	NA
ENSG00000004838	ZMYND10	0.348574347824973	0.0739738236789629	NA
ENSG00000004846	ABCB5	0.965790868668866	0.79057415014715	NA
ENSG00000004848	ARX	0.00400052268036993	0.999275784142712	NA
ENSG00000004864	SLC25A13	-0.342988376488259	0.00188060005437586	NA
ENSG00000004866	ST7	0.00835670091591119	0.949559088438975	NA
ENSG00000004897	CDC27	-0.102138165120276	0.0176822324848797	0.353101561540284
ENSG00000004939	SLC4A1	-0.0257549741559292	0.992054400997922	NA
ENSG00000004948	CALCR	NA	NA	NA
ENSG00000004961	HCCS	-0.062237558965812	0.366963189913726	NA
ENSG00000004975	DVL2	-0.0668531941526374	0.207712786347841	0.655212918124486
ENSG00000005001	PRSS22	0.00400052268036993	0.999275784142712	NA
ENSG00000005007	UPF1	-0.0784167989042004	0.0565074143629993	0.459273027375867
ENSG00000005020	SKAP2	0.915376519458868	0.70447248498993	NA
ENSG00000005022	SLC25A5	-0.00459138186471073	0.888713395647016	0.970073000454026
ENSG00000005059	CCDC109B	-0.07884924863749	0.24679385243095	NA
ENSG00000005073	HOXA11	-1.80047246934017	0.236342322702094	NA
ENSG00000005075	POLR2J	-0.0395442060899397	0.562952133113777	NA
ENSG00000005100	DHX33	-0.00403702795745333	0.933628824073198	0.980810514571207
ENSG00000005102	MEOX1	1.86396583620464	0.570302901673865	NA
ENSG00000005108	THSD7A	1.46884431092304	0.209716281197725	NA
ENSG00000005156	LIG3	0.0823058251774507	0.100948239112576	0.542402196395576
ENSG00000005175	RPAP3	-0.0967150402362978	0.0868349551020103	0.524478013279282
ENSG00000005187	ACSM3	0.674175944342934	0.579891807370597	NA
ENSG00000005189		0.280566186547331	0.38002659537244	NA
ENSG00000005194	CIAPIN1	0.0519286992219662	0.300695777624016	0.730256133556198
ENSG00000005206	SPPL2B	0.261924069933641	5.13515982755752e-05	0.0326938509021162
ENSG00000005238	FAM214B	-0.0185358380850089	0.886254794577076	NA
ENSG00000005243	COPZ2	0.259334554239066	0.849785526795397	NA
ENSG00000005249	PRKAR2B	-0.0782487909221212	0.242964143797564	NA
ENSG00000005302	MSL3	-0.00274308216974396	0.964311262249872	NA
ENSG00000005339	CREBBP	-0.0316323711173097	0.559320132278943	0.880453646165221
ENSG00000005379	BZRAP1	0.267824712408711	0.00561386949455543	NA
ENSG00000005381	MPO	-1.44293213944143	0.544930949296448	NA
ENSG00000005421	PON1	-2.84952398006117	0.182623868276902	NA
ENSG00000005436	GCFC2	-0.0768877335458556	0.228978915389786	NA
ENSG00000005448	WDR54	0.0138815796901137	0.863530980480571	NA
ENSG00000005469	CROT	0.0115388991811452	0.901747531287411	NA
ENSG00000005471	ABCB4	-1.11257714394848	0.207137838459226	NA
ENSG00000005483	KMT2E	0.0479940895756436	0.294040927065159	0.728094286084504
ENSG00000005486	RHBDD2	-0.0972268601917734	0.178494956308244	NA
ENSG00000005513	SOX8	-0.196544670629226	0.748823447990085	NA
ENSG00000005700	IBTK	-0.0779243239567151	0.160096931757133	0.617635328611939
ENSG00000005801	ZNF195	-0.0362464335518227	0.566000342085678	NA
ENSG00000005810	MYCBP2	0.0384936286050005	0.636979230050173	0.907001668293202
ENSG00000005812	FBXL3	-0.0786861312203755	0.252410261388528	NA
ENSG00000005844	ITGAL	0.0783514517839929	0.0782543380565871	0.505986967136734
ENSG00000005882	PDK2	0.0104639780155184	0.933190465252421	NA
ENSG00000005884	ITGA3	-0.07640817334683	0.491013213693562	NA
ENSG00000005889	ZFX	-0.0590235807960073	0.462481474143784	NA
ENSG00000005893	LAMP2	-0.0576638484572038	0.274273850978508	0.716868931720617
ENSG00000005955	GGNBP2	0.0429517282384229	0.377705224988931	0.782030512738848
ENSG00000005961	ITGA2B	0.175010176935401	0.686215665672741	NA
ENSG00000005981	ASB4	0.965787874712662	0.826552240313567	NA
ENSG00000006007	GDE1	-0.0935945654484573	0.0925327919239943	0.527403786255254
ENSG00000006015	C19orf60	-0.0650797791799984	0.477904902493556	NA
ENSG00000006016	CRLF1	0.00769942766856811	0.988279324878588	NA
ENSG00000006025	OSBPL7	0.228413827514826	0.00929491109232052	NA
ENSG00000006042	TMEM98	-0.0168706650471464	0.895729254293553	NA
ENSG00000006047	YBX2	0.311786650462652	0.0344364311562934	NA
ENSG00000006059	KRT33A	NA	NA	NA
ENSG00000006062	MAP3K14	-0.0289531522201582	0.737111380349933	NA
ENSG00000006071	ABCC8	-0.852557168488738	0.813168962133419	NA
ENSG00000006074	CCL18	NA	NA	NA
ENSG00000006075	CCL3	NA	NA	NA
ENSG00000006114	SYNRG	-0.0704662093175078	0.113070657627872	0.556861169056875
ENSG00000006116	CACNG3	NA	NA	NA
ENSG00000006118	TMEM132A	0.0289563858839415	0.798763852968663	NA
ENSG00000006125	AP2B1	-0.0077990653688584	0.830025188456506	0.95502898189875
ENSG00000006128	TAC1	NA	NA	NA
ENSG00000006194	ZNF263	-0.031011010761409	0.56843276135359	0.883406488352609
ENSG00000006210	CX3CL1	0.00400052268037072	0.999275784142711	NA
ENSG00000006282	SPATA20	0.115971611069215	0.346763043306215	NA
ENSG00000006283	CACNA1G	1.85085303665739	0.656033924354505	NA
ENSG00000006327	TNFRSF12A	0.045131399679079	0.898466092854254	NA
ENSG00000006377	DLX6	0.00400052268037072	0.999275784142711	NA
ENSG00000006432	MAP3K9	0.00350755674458027	0.965589828027607	NA
ENSG00000006451	RALA	-0.0581488349469627	0.325351675076975	0.753191838363263
ENSG00000006453	BAIAP2L1	0.780199454724436	0.215359827841259	NA
ENSG00000006459	KDM7A	-0.108179641420656	0.318727318299782	NA
ENSG00000006468	ETV1	-0.128082812006403	0.884830803407852	NA
ENSG00000006530	AGK	0.00406122753970252	0.947490754841142	NA
ENSG00000006534	ALDH3B1	0.191310538752631	0.597452689531657	NA
ENSG00000006555	TTC22	0.00400052683284693	0.999233680912119	NA
ENSG00000006576	PHTF2	-0.113742456012204	0.0859908689268994	NA
ENSG00000006606	CCL26	0.965787874712661	0.826552240313567	NA
ENSG00000006607	FARP2	-0.140551621529587	0.0112972656668889	NA
ENSG00000006611	USH1C	NA	NA	NA
ENSG00000006625	GGCT	-0.0886312044793335	0.13438372889152	NA
ENSG00000006634	DBF4	-0.0854012334412031	0.0723566470526636	0.491187790014891
ENSG00000006638	TBXA2R	-1.47706655449556	0.526149347938678	NA
ENSG00000006652	IFRD1	-0.101760955200512	0.0871229494651242	NA
ENSG00000006659	LGALS14	-2.84716374723537	0.113343050561098	NA
ENSG00000006695	COX10	-0.115502194947892	0.191730378671259	NA
ENSG00000006704	GTF2IRD1	0.033980218223033	0.797162390094431	NA
ENSG00000006712	PAF1	-0.0179351147452748	0.733163026650736	0.931822740541915
ENSG00000006715	VPS41	-0.0480313918870536	0.368489863603593	0.777689542069596
ENSG00000006740	ARHGAP44	-0.146732270890595	0.212288490126686	NA
ENSG00000006744	ELAC2	-0.0518305849733523	0.184336518878528	0.636264602010243
ENSG00000006747	SCIN	0.965789064357365	0.814597678423904	NA
ENSG00000006756	ARSD	0.00400052268036975	0.999275784142712	NA
ENSG00000006757	PNPLA4	NA	NA	NA
ENSG00000006788	MYH13	-0.957787846999323	0.81788241161983	NA
ENSG00000006831	ADIPOR2	-0.0302268893444606	0.460097943994377	0.837627016513281
ENSG00000006837	CDKL3	-0.036161508161077	0.916951959437201	NA
ENSG00000007001	UPP2	1.90411504079664	0.340246504309838	NA
ENSG00000007038	PRSS21	0.00400054816725027	0.998765380529445	NA
ENSG00000007047	MARK4	-0.043858551921808	0.453324527032115	NA
ENSG00000007062	PROM1	0.32683127821442	0.734083172637223	NA
ENSG00000007080	CCDC124	0.0190885605465177	0.680510947649031	0.918308480937431
ENSG00000007129	CEACAM21	0.569576713251775	0.253272393167982	NA
ENSG00000007168	PAFAH1B1	-0.0628760356907177	0.0983218063872981	0.541194957347952
ENSG00000007171	NOS2	-1.84950780115102	0.508803720265217	NA
ENSG00000007174	DNAH9	1.32376534054555	0.411776376544084	NA
ENSG00000007202	KIAA0100	0.0397407895274584	0.379460416701137	0.78356980316255
ENSG00000007216	SLC13A2	0.00400052268037056	0.999275784142711	NA
ENSG00000007237	GAS7	-0.015452178036987	0.761756925719628	0.940805514467824
ENSG00000007255	TRAPPC6A	-0.0601960687164397	0.607912918496101	NA
ENSG00000007264	MATK	NA	NA	NA
ENSG00000007306	CEACAM7	NA	NA	NA
ENSG00000007312	CD79B	-0.102468934928975	0.792154863370458	NA
ENSG00000007314	SCN4A	0.225425040842334	0.841076198546462	NA
ENSG00000007341	ST7L	0.0603269808414754	0.66137985005208	NA
ENSG00000007350	TKTL1	-0.197622943418006	0.507624960650239	NA
ENSG00000007372	PAX6	-0.0625364205221409	0.555156941195952	NA
ENSG00000007376	RPUSD1	-0.0277616084861856	0.69020468820329	NA
ENSG00000007384	RHBDF1	0.100632229101115	0.816873527256091	NA
ENSG00000007392	LUC7L	-0.00810430815949339	0.887654355476643	0.970073000454026
ENSG00000007402	CACNA2D2	0.0543198941122987	0.821609573200846	NA
ENSG00000007516	BAIAP3	0.00278521874974908	0.994668124799432	NA
ENSG00000007520	TSR3	-0.319301122030906	0.0105445439461486	NA
ENSG00000007541	PIGQ	0.188120927865881	0.0167776283303482	NA
ENSG00000007545	CRAMP1L	-0.138480540422691	0.0751952276577582	NA
ENSG00000007866	TEAD3	-0.111704771424868	0.577636277827624	NA
ENSG00000007908	SELE	-0.920999166316538	0.794859349273871	NA
ENSG00000007923	DNAJC11	0.0910973670678505	0.0445525398329364	0.424415716114257
ENSG00000007933	FMO3	NA	NA	NA
ENSG00000007944	MYLIP	-0.0149259971411878	0.947874324768219	NA
ENSG00000007952	NOX1	-0.186862213467174	0.549629976451984	NA
ENSG00000007968	E2F2	0.0101265756369275	0.826585265660288	0.952792913344086
ENSG00000008018	PSMB1	-0.03035962479794	0.42676509186278	0.819556427021759
ENSG00000008056	SYN1	-0.130605439204555	0.525878966198517	NA
ENSG00000008083	JARID2	-0.0273150605964763	0.480880252532723	0.84225702185924
ENSG00000008086	CDKL5	0.110718539241032	0.666025406930543	NA
ENSG00000008118	CAMK1G	0.00400052268037024	0.999275784142711	NA
ENSG00000008128	CDK11A	0.538987380416385	0.0238161930258216	NA
ENSG00000008130	NADK	0.0377488291315773	0.41974763736554	0.816138556828916
ENSG00000008196	TFAP2B	0.00400052268037072	0.999275784142711	NA
ENSG00000008197	TFAP2D	0.965787874712662	0.826552240313567	NA
ENSG00000008226	DLEC1	0.652701525691134	0.0524740782219493	NA
ENSG00000008256	CYTH3	-0.096803771340099	0.166362557684571	NA
ENSG00000008277	ADAM22	0.0105186189934971	0.886925505198618	NA
ENSG00000008282	SYPL1	-0.0767068187154481	0.197493429423616	0.647140589095795
ENSG00000008283	CYB561	-0.185130720174558	0.761216525082164	NA
ENSG00000008294	SPAG9	0.0183067788985193	0.725946177653289	0.931083292371745
ENSG00000008300	CELSR3	0.113808235658166	0.0329012587805628	0.393734314836598
ENSG00000008311	AASS	-0.0572674951607499	0.554127887547474	NA
ENSG00000008323	PLEKHG6	-0.620239809278867	0.394293242804977	NA
ENSG00000008324	SS18L2	-0.105578811100166	0.215092066202206	NA
ENSG00000008382	MPND	-0.00970974636966008	0.926947237690917	NA
ENSG00000008394	MGST1	NA	NA	NA
ENSG00000008405	CRY1	-0.0740305678748751	0.216242271334127	NA
ENSG00000008438	PGLYRP1	0.200974675105112	0.740852774574878	NA
ENSG00000008441	NFIX	-0.107703278841446	0.116813939827786	NA
ENSG00000008513	ST3GAL1	0.0585526170674108	0.361382406519084	NA
ENSG00000008516	MMP25	0.639033856016734	0.0338983442535566	NA
ENSG00000008517	IL32	-0.0183247140804162	0.832715637301569	0.955821434643027
ENSG00000008710	PKD1	0.0788328021635226	0.163670934704788	0.622488591386517
ENSG00000008735	MAPK8IP2	-0.459939141210058	0.312751745314188	NA
ENSG00000008838	MED24	0.0236604382135083	0.63441967811755	0.907001668293202
ENSG00000008853	RHOBTB2	-0.0343684697309902	0.718300557344726	NA
ENSG00000008869	HEATR5B	-0.0271834450261547	0.739553435339335	NA
ENSG00000008952	SEC62	-0.107997216030329	0.0268303854915392	0.386679075501282
ENSG00000008988	RPS20	0.0258053979762016	0.451508562693204	0.831909802521222
ENSG00000009307	CSDE1	-0.046252444409638	0.149102437171195	0.602534252732923
ENSG00000009335	UBE3C	-0.109989834762244	0.00706529028628744	0.296586910918879
ENSG00000009413	REV3L	-0.0614371965874383	0.279921834725441	0.719510354315481
ENSG00000009694	TENM1	-0.0648510650115766	0.795329121448318	NA
ENSG00000009709	PAX7	NA	NA	NA
ENSG00000009724	MASP2	0.193413714213032	0.561398243212062	NA
ENSG00000009765	IYD	-0.957786829351921	0.827966592882149	NA
ENSG00000009780	FAM76A	-0.13555030405678	0.100382951143078	NA
ENSG00000009790	TRAF3IP3	0.0880339668430411	0.0646851218072713	0.479221798560025
ENSG00000009830	POMT2	0.11287414679026	0.230171794613392	NA
ENSG00000009844	VTA1	-0.0810898316803615	0.109228057943	0.552650571314252
ENSG00000009950	MLXIPL	-1.30187721575007	0.40856185226373	NA
ENSG00000009954	BAZ1B	-0.0422166462553397	0.223065552906171	0.674283539695215
ENSG00000010017	RANBP9	-0.0827852641418478	0.0880668948517542	0.524478013279282
ENSG00000010030	ETV7	1.8634073785482	0.436604877216256	NA
ENSG00000010072	SPRTN	-0.092952541075051	0.163980860881675	NA
ENSG00000010165	METTL13	-0.00677884308704135	0.894678867049483	0.971285855902884
ENSG00000010219	DYRK4	0.0118410714150492	0.903123210717922	NA
ENSG00000010244	ZNF207	-0.00752963734475291	0.83331534779739	0.956222477796945
ENSG00000010256	UQCRC1	0.0801580849494831	0.138613283097234	0.588360087594918
ENSG00000010270	STARD3NL	-0.0967314214287791	0.0917751567620549	0.527189622302331
ENSG00000010278	CD9	0.337877841390966	0.637679543039239	NA
ENSG00000010282	HHATL	NA	NA	NA
ENSG00000010292	NCAPD2	0.012240012293558	0.760536082357088	0.939701026778569
ENSG00000010295	IFFO1	0.133929732073649	0.111497634471893	NA
ENSG00000010310	GIPR	0.187618308855428	0.337490739093644	NA
ENSG00000010318	PHF7	0.125806839938545	0.128853315085408	NA
ENSG00000010319	SEMA3G	0.0997138387650072	0.363443863372772	NA
ENSG00000010322	NISCH	0.129724888260568	0.0144154569997027	0.351087431904008
ENSG00000010327	STAB1	1.23307237828076	0.182428415855679	NA
ENSG00000010361	FUZ	0.108469699835348	0.124679740350274	NA
ENSG00000010379	SLC6A13	0.218496141690283	0.849018767089308	NA
ENSG00000010404	IDS	-0.0402607302384821	0.529731382050425	0.868269318756346
ENSG00000010438	PRSS3	2.02232962915205	0.182276378352709	NA
ENSG00000010539	ZNF200	-0.154958138134384	0.0714479047587653	NA
ENSG00000010610	CD4	0.00596059675647714	0.950510954276842	NA
ENSG00000010626	LRRC23	0.0713344099184454	0.619838023768706	NA
ENSG00000010671	BTK	0.218962711546051	0.776951629398599	NA
ENSG00000010704	HFE	1.87043970431485	0.668439860108675	NA
ENSG00000010803	SCMH1	-0.00103411759650507	0.985235010303526	0.993620316171229
ENSG00000010810	FYN	-0.01261168061444	0.768846440743525	0.943460778554534
ENSG00000010818	HIVEP2	-0.0417667035866745	0.497436013731333	0.85287018365314
ENSG00000010932	FMO1	-0.247338611450092	0.426951009160046	NA
ENSG00000011007	TCEB3	-0.0281821285077439	0.52566916258822	0.868269318756346
ENSG00000011009	LYPLA2	0.0750014992362421	0.205900466293508	0.654257522492513
ENSG00000011021	CLCN6	0.1000168562508	0.192182045146941	NA
ENSG00000011028	MRC2	-0.0460541595085492	0.79579044408575	NA
ENSG00000011052	NME2	NA	NA	NA
ENSG00000011083	SLC6A7	NA	NA	NA
ENSG00000011105	TSPAN9	-0.170705506690561	0.542789047111786	NA
ENSG00000011114	BTBD7	0.0222561840668504	0.758368783812712	NA
ENSG00000011132	APBA3	-0.0166610055660296	0.865925104768818	NA
ENSG00000011143	MKS1	0.118556668658564	0.129690059582627	NA
ENSG00000011198	ABHD5	-0.00512008268307179	0.95465735004347	NA
ENSG00000011201	KAL1	NA	NA	NA
ENSG00000011243	AKAP8L	0.206396868042764	0.00185446890103838	NA
ENSG00000011258	MBTD1	0.0202388293837974	0.710279885456916	0.928178509169028
ENSG00000011260	UTP18	-0.0355277971671102	0.398411009852305	0.798075541497537
ENSG00000011275	RNF216	0.0326441855870748	0.490754464288351	0.848273961017133
ENSG00000011295	TTC19	-0.124053757679041	0.017793129507776	0.353101561540284
ENSG00000011304	PTBP1	-0.0796869064131176	0.00543170701844948	0.280566383239508
ENSG00000011332	DPF1	0.149824103855881	0.209179968746703	NA
ENSG00000011347	SYT7	0.219715994184502	0.486411205817781	NA
ENSG00000011376	LARS2	0.00721963839346808	0.895652170237814	0.971285855902884
ENSG00000011405	PIK3C2A	0.02274398627446	0.704326085156353	NA
ENSG00000011422	PLAUR	0.112746230541142	0.394557610022638	NA
ENSG00000011426	ANLN	0.00155560634921854	0.974664380410113	0.989165231978383
ENSG00000011451	WIZ	0.0265554860350991	0.618574101713968	0.903269521615963
ENSG00000011454	RABGAP1	0.0782904324194102	0.14395557614536	0.597728587907909
ENSG00000011465	DCN	0.965791931629468	0.771149944734866	NA
ENSG00000011478	QPCTL	0.0282877123864706	0.794439214800805	NA
ENSG00000011485	PPP5C	-0.0052894080572622	0.906183698447255	0.974281375758095
ENSG00000011523	CEP68	0.0189010210199193	0.800935112220786	NA
ENSG00000011566	MAP4K3	-0.200238531880778	0.108319237600275	NA
ENSG00000011590	ZBTB32	0.424303944154483	0.43046879650641	NA
ENSG00000011600	TYROBP	0.00298440465337731	0.998838948709425	NA
ENSG00000011638	TMEM159	-0.206142992309128	0.0600086329369816	NA
ENSG00000011677	GABRA3	0.482161397075445	0.679679133129585	NA
ENSG00000012048	BRCA1	-0.0296666577805467	0.484670870180228	0.842269757883406
ENSG00000012061	ERCC1	0.123314336704073	0.0669060857066734	NA
ENSG00000012124	CD22	-0.957786829351921	0.827966592882149	NA
ENSG00000012171	SEMA3B	0.363646417582809	0.397541121653894	NA
ENSG00000012174	MBTPS2	-0.101917547169666	0.243976638870519	NA
ENSG00000012211	PRICKLE3	0.0588135676856581	0.652313248915031	NA
ENSG00000012223	LTF	-0.0929153543154694	0.901505796720681	NA
ENSG00000012232	EXTL3	-0.00566384919585467	0.922407849221786	0.979378199452342
ENSG00000012504	NR1H4	0.00400052268036975	0.999275784142712	NA
ENSG00000012660	ELOVL5	-0.0197144019275176	0.556328070092418	0.879301043854483
ENSG00000012779	ALOX5	0.0932142474551103	0.857777724745728	NA
ENSG00000012817	KDM5D	0.0639955267806675	0.202500249716481	0.648066205964544
ENSG00000012822	CALCOCO1	0.118950039291483	0.164392809810941	NA
ENSG00000012963	UBR7	-0.0673616057487988	0.145146909756788	0.600716354573057
ENSG00000012983	MAP4K5	-0.105991317428325	0.0704775232093688	0.490390052203623
ENSG00000013016	EHD3	-0.176174967897804	0.501738036221639	NA
ENSG00000013275	PSMC4	-0.0200821676733293	0.65922948683428	0.910930534137793
ENSG00000013288	MAN2B2	0.0111802178430851	0.876170772757727	NA
ENSG00000013293	SLC7A14	NA	NA	NA
ENSG00000013297	CLDN11	-1.88022428798678	0.527511727312966	NA
ENSG00000013306	SLC25A39	0.0436896898620951	0.336834545084852	0.761028915476034
ENSG00000013364	MVP	-0.0241612324491835	0.812532045436591	NA
ENSG00000013374	NUB1	-0.128562682233803	0.0162251749482885	0.353101561540284
ENSG00000013375	PGM3	-0.0447245868219779	0.605903319760975	NA
ENSG00000013392	RWDD2A	-0.0968540910527399	0.483900215191317	NA
ENSG00000013441	CLK1	0.070478519476886	0.298055361629444	0.730256133556198
ENSG00000013503	POLR3B	-0.0401216845491063	0.554402296937657	NA
ENSG00000013523	ANGEL1	-0.0362964777777419	0.580379897058708	NA
ENSG00000013561	RNF14	-0.0481508398361145	0.42619290764251	NA
ENSG00000013563	DNASE1L1	0.351943155059896	0.070728940755512	NA
ENSG00000013573	DDX11	0.10645727431154	0.0334695557997044	0.393734314836598
ENSG00000013583	HEBP1	0.0578210650933271	0.754910919783355	NA
ENSG00000013588	GPRC5A	0.965791906349923	0.771676308409312	NA
ENSG00000013619	MAMLD1	-0.00640679189074315	0.983809874115391	NA
ENSG00000013725	CD6	-0.052529011892911	0.448601406279961	NA
ENSG00000013810	TACC3	0.0120720782584657	0.783191783911862	0.946333783088896
ENSG00000014123	UFL1	-0.031634509146294	0.603831640984228	NA
ENSG00000014138	POLA2	0.0665862418876009	0.176707425103048	0.635605345228748
ENSG00000014164	ZC3H3	0.0477229397411855	0.588763454248733	NA
ENSG00000014216	CAPN1	0.0374068080291282	0.442394292093543	0.826487835097252
ENSG00000014257	ACPP	-0.291844559670703	0.856073880771065	NA
ENSG00000014641	MDH1	0.0333938673184226	0.459075584352096	0.837627016513281
ENSG00000014824	SLC30A9	-0.0480165083582664	0.341735201649191	0.764370540189089
ENSG00000014914	MTMR11	-0.10802085455655	0.83017394841617	NA
ENSG00000014919	COX15	0.0185843457309936	0.715301695424429	0.928178509169028
ENSG00000015133	CCDC88C	0.0907144398143986	0.0236425229971115	0.373597282284708
ENSG00000015153	YAF2	-0.18245520906516	0.0757551121942916	NA
ENSG00000015171	ZMYND11	-0.14580781113089	0.00560829445472605	0.280566383239508
ENSG00000015285	WAS	-0.00792127088430589	0.877489593798326	0.969629808594042
ENSG00000015413	DPEP1	0.867374797474772	0.436022586395298	NA
ENSG00000015475	BID	-0.050278554177201	0.313532177256226	0.739773265669416
ENSG00000015479	MATR3	-0.0258451973579095	0.386976109277102	0.788820030650228
ENSG00000015520	NPC1L1	-1.73726616861922	0.258910482583264	NA
ENSG00000015532	XYLT2	0.0447767622553891	0.605656373593682	NA
ENSG00000015568	RGPD5	0.965787874712661	0.826552240313567	NA
ENSG00000015592	STMN4	0.999949462559602	0.566136262399731	NA
ENSG00000015676	NUDCD3	0.017347365977156	0.77181803550705	NA
ENSG00000016082	ISL1	NA	NA	NA
ENSG00000016391	CHDH	-0.347427452160986	0.54681254906738	NA
ENSG00000016402	IL20RA	-0.957786829351921	0.827966592882149	NA
ENSG00000016490	CLCA1	-0.888555507265295	0.692322248279277	NA
ENSG00000016602	CLCA4	0.965787874712662	0.826552240313567	NA
ENSG00000016864	GLT8D1	-0.0380157424934509	0.575989257744038	NA
ENSG00000017260	ATP2C1	-0.0555522360591375	0.241218865026895	0.694914075718505
ENSG00000017373	SRCIN1	0.481326254090188	0.145499564205888	NA
ENSG00000017427	IGF1	-0.95778766608916	0.819804916998819	NA
ENSG00000017483	SLC38A5	0.122292302596087	0.332892348330603	NA
ENSG00000017621	MAGIX	-0.0322321003125424	0.911183705437599	NA
ENSG00000017797	RALBP1	-0.0701576163861324	0.0832756133715455	0.513980121940505
ENSG00000018189	RUFY3	-0.0126059634108321	0.837201109794292	NA
ENSG00000018236	CNTN1	NA	NA	NA
ENSG00000018280	SLC11A1	0.525001987984668	0.461451784941184	NA
ENSG00000018408	WWTR1	0.667844699404914	0.421557683481696	NA
ENSG00000018510	AGPS	-0.105842433886278	0.0175700678164991	0.353101561540284
ENSG00000018607	ZNF806	NA	NA	NA
ENSG00000018610	CXorf56	0.0359241415480209	0.597189936890234	NA
ENSG00000018625	ATP1A2	0.902176968518607	0.783948156448369	NA
ENSG00000018699	TTC27	-0.0928160984846461	0.22942546058183	NA
ENSG00000018869	ZNF582	-0.794982588978035	0.541163867042102	NA
ENSG00000019102	VSIG2	0.143482929650193	0.789655448260867	NA
ENSG00000019144	PHLDB1	-0.134373785408008	0.477046459625381	NA
ENSG00000019169	MARCO	0.00400053520507305	0.999120252255021	NA
ENSG00000019186	CYP24A1	-0.957786829351921	0.827966592882149	NA
ENSG00000019485	PRDM11	0.181839849946881	0.315506504769192	NA
ENSG00000019505	SYT13	0.00202149047415788	0.996955717667219	NA
ENSG00000019549	SNAI2	0.901147626806708	0.659399875996147	NA
ENSG00000019582	CD74	-0.784267283333923	0.32579549893654	NA
ENSG00000019991	HGF	0.00400052268037056	0.999275784142711	NA
ENSG00000019995	ZRANB1	-0.114444059357826	0.0666871613084355	NA
ENSG00000020129	NCDN	0.0802127588436234	0.295521687158338	NA
ENSG00000020181	GPR124	-0.0330382375397233	0.706795089644945	NA
ENSG00000020219	CCT8L1P	NA	NA	NA
ENSG00000020256	ZFP64	0.0225721963643442	0.77158470977619	NA
ENSG00000020426	MNAT1	-0.0243676054503413	0.754031763083626	NA
ENSG00000020577	SAMD4A	1.33173095821657	0.206272096008657	NA
ENSG00000020633	RUNX3	-0.208562742019239	0.0246466747634662	NA
ENSG00000020922	MRE11A	0.214164995366736	0.0149698011265265	NA
ENSG00000021300	PLEKHB1	0.0636489759062825	0.518946619082115	NA
ENSG00000021355	SERPINB1	0.21438267111689	0.716423894295424	NA
ENSG00000021461	CYP3A43	0.291086646978405	0.743048763857945	NA
ENSG00000021488	SLC7A9	1.48103387177681	0.535363017734674	NA
ENSG00000021574	SPAST	-0.0965718088916045	0.241312075912325	NA
ENSG00000021645	NRXN3	-0.0231932119507907	0.932868355508645	NA
ENSG00000021762	OSBPL5	0.165615540727811	0.00975244209894757	NA
ENSG00000021776	AQR	-0.0152813579877271	0.73794147931904	0.933330847310025
ENSG00000021826	CPS1	0.000798919554946748	0.995811972554919	NA
ENSG00000021852	C8B	-2.8558781887246	0.149739000684183	NA
ENSG00000022267	FHL1	0.0427749094578853	0.531035401881944	NA
ENSG00000022277	RTFDC1	0.00426920118234788	0.931645973102304	0.980585712293222
ENSG00000022355	GABRA1	0.00400052268037072	0.999275784142711	NA
ENSG00000022556	NLRP2	-0.881788587887837	0.703390900976823	NA
ENSG00000022567	SLC45A4	-0.111520747345299	0.166830547560133	NA
ENSG00000022840	RNF10	-0.0449509869095099	0.24723130914906	0.70106728897719
ENSG00000022976	ZNF839	0.0267673354214325	0.724697057951061	NA
ENSG00000023041	ZDHHC6	-0.051679251621373	0.389431535661313	NA
ENSG00000023171	GRAMD1B	-0.0192205054819165	0.958219885678968	NA
ENSG00000023191	RNH1	0.0311138118666627	0.572986080300531	0.887234222435358
ENSG00000023228	NDUFS1	-0.0115547550775143	0.770847058120991	0.943793513468649
ENSG00000023287	RB1CC1	-0.0278612915881498	0.583805080667187	0.891592459240302
ENSG00000023318	ERP44	-0.0680218609742826	0.306803318144764	NA
ENSG00000023330	ALAS1	-0.000821550101764931	0.989621785581534	NA
ENSG00000023445	BIRC3	0.0472715648321576	0.461368968988762	NA
ENSG00000023516	AKAP11	-0.016828964094837	0.729983174166256	0.931083292371745
ENSG00000023572	GLRX2	-0.0623049778424387	0.6383558265381	NA
ENSG00000023608	SNAPC1	-0.148893803527173	0.120261054412254	NA
ENSG00000023697	DERA	0.0435641341533334	0.606732446747811	NA
ENSG00000023734	STRAP	-0.0679864078790632	0.0333301192105539	0.393734314836598
ENSG00000023839	ABCC2	0.121113739562922	0.568363607543539	NA
ENSG00000023892	DEF6	0.02830988481683	0.529244911401795	0.868269318756346
ENSG00000023902	PLEKHO1	-0.0340077179193068	0.547655990126727	0.87211500604772
ENSG00000023909	GCLM	-0.13165950684955	0.0300129068488154	0.386679075501282
ENSG00000024048	UBR2	-0.0412262697830754	0.401432935887831	0.801606803497916
ENSG00000024422	EHD2	0.421816996396046	0.277684277966973	NA
ENSG00000024526	DEPDC1	0.965788891196155	0.816492313836719	NA
ENSG00000024862	CCDC28A	0.0454362791926308	0.666582618176434	NA
ENSG00000025039	RRAGD	-0.0130318291371415	0.829339794852026	NA
ENSG00000025156	HSF2	0.0165065018903286	0.804087735112314	NA
ENSG00000025293	PHF20	-0.0775924989145603	0.179865918849757	0.635871480380317
ENSG00000025423	HSD17B6	0.128267914379821	0.489860060148923	NA
ENSG00000025434	NR1H3	-0.0896589573721773	0.571997278858074	NA
ENSG00000025708	TYMP	0.678571618124482	0.0514607987978472	NA
ENSG00000025770	NCAPH2	0.060203678451105	0.258173965512299	0.708219359417904
ENSG00000025772	TOMM34	0.0312043697559625	0.578737170070942	NA
ENSG00000025796	SEC63	-0.0387427215838027	0.460522550887295	0.837627016513281
ENSG00000025800	KPNA6	-0.0137023082826591	0.769512488410676	0.943793513468649
ENSG00000026025	VIM	-0.151041177374622	0.000119942283998869	0.0523072033661417
ENSG00000026036	RTEL1-TNFRSF6B	0.28123341920143	0.0486310612790664	NA
ENSG00000026103	FAS	-0.0870303162427206	0.2580805571518	NA
ENSG00000026297	RNASET2	0.19350442509321	0.153510315914207	NA
ENSG00000026508	CD44	3.44304406509695	0.0709650935057226	NA
ENSG00000026559	KCNG1	0.965787874712662	0.826552240313567	NA
ENSG00000026652	AGPAT4	0.0236698036738255	0.8731469031345	NA
ENSG00000026751	SLAMF7	-0.344861929244765	0.270668958443597	NA
ENSG00000026950	BTN3A1	0.0618238285639902	0.293918515747426	NA
ENSG00000027001	MIPEP	0.0114064790435369	0.892774553348149	NA
ENSG00000027075	PRKCH	-0.0782354248911084	0.0675778140179866	0.485239190881032
ENSG00000027644	INSRR	-0.959180409985807	0.638503048731	NA
ENSG00000027697	IFNGR1	-0.143514183702347	0.0391764377718004	NA
ENSG00000027847	B4GALT7	0.17080988806839	0.0975784707587117	NA
ENSG00000027869	SH2D2A	0.137154396149429	0.316642455302632	NA
ENSG00000028116	VRK2	0.00949045783418346	0.943763012160126	NA
ENSG00000028137	TNFRSF1B	0.27470704665533	0.659766605158645	NA
ENSG00000028203	VEZT	-0.0352667171771791	0.481178174906424	0.842269757883406
ENSG00000028277	POU2F2	0.0437637603722157	0.797766075095478	NA
ENSG00000028310	BRD9	0.186232687747182	0.000419281282613506	0.0889808055324218
ENSG00000028528	SNX1	0.0407833992442894	0.350938626916186	0.769687573527642
ENSG00000028839	TBPL1	-0.172837772028761	0.0263407006232162	NA
ENSG00000029153	ARNTL2	-0.0369085273074254	0.581964162830263	NA
ENSG00000029363	BCLAF1	-0.0517444683306733	0.200918517975815	0.647140589095795
ENSG00000029364	SLC39A9	-0.0277042664517737	0.529210093126921	0.868269318756346
ENSG00000029534	ANK1	0.430208536834466	0.815638530594424	NA
ENSG00000029559	IBSP	NA	NA	NA
ENSG00000029639	TFB1M	-0.112503556174348	0.277699984084381	NA
ENSG00000029725	RABEP1	-0.0288701221582591	0.468127115798633	0.837627016513281
ENSG00000029993	HMGB3	0.0324035746731612	0.430526912471702	0.819556427021759
ENSG00000030066	NUP160	-0.0122329200717199	0.74272744531834	0.934716449815782
ENSG00000030110	BAK1	0.0488148383211117	0.533767076167339	NA
ENSG00000030304	MUSK	2.4556504546959	0.482243108773728	NA
ENSG00000030419	IKZF2	-0.0448001600688033	0.31176693248296	0.737430143705826
ENSG00000030582	GRN	-0.0154971573035861	0.828222472593945	NA
ENSG00000031003	FAM13B	-0.00891974329009481	0.900585808848821	NA
ENSG00000031081	ARHGAP31	-0.294854574889926	0.0699512344066648	NA
ENSG00000031544	NR2E3	-0.807523961439134	0.568391012453154	NA
ENSG00000031691	CENPQ	-0.00493701451751193	0.96081359534186	NA
ENSG00000031698	SARS	0.00805656479205713	0.860262599403613	0.965977318478841
ENSG00000031823	RANBP3	0.0650192635851665	0.207642974699124	0.655212918124486
ENSG00000032219	ARID4A	0.0610715965202621	0.351384622670823	NA
ENSG00000032389	TSSC1	-0.0371753363953362	0.521283721333956	NA
ENSG00000032444	PNPLA6	0.00703438584634773	0.905065528390751	0.9739093085315
ENSG00000032742	IFT88	-0.0110223475130419	0.905486198850745	NA
ENSG00000033011	ALG1	-0.0134511686722193	0.857258385595472	NA
ENSG00000033030	ZCCHC8	0.0302916027638022	0.628877698232391	NA
ENSG00000033050	ABCF2	0.00734240848691455	0.867095719425783	0.967096539622333
ENSG00000033100	CHPF2	0.0499748606413361	0.470905957914293	NA
ENSG00000033122	LRRC7	0.137256782556698	0.682372151216831	NA
ENSG00000033170	FUT8	-0.0361819347254073	0.615235181738644	NA
ENSG00000033178	UBA6	-0.0275014378807388	0.584838471959445	0.891592459240302
ENSG00000033327	GAB2	0.242504763252844	0.00784933227379509	NA
ENSG00000033627	ATP6V0A1	0.0563136106999746	0.442006604101272	NA
ENSG00000033800	PIAS1	-0.0113490883742893	0.862949185148885	NA
ENSG00000033867	SLC4A7	0.0132755925320184	0.810368339331115	0.950021280888041
ENSG00000034053	APBA2	-0.0247575336767483	0.700430438921608	NA
ENSG00000034063	UHRF1	-0.0190747202545396	0.562587112565722	0.881837384230905
ENSG00000034152	MAP2K3	-0.0053936995971156	0.929507889232741	0.980261908064125
ENSG00000034239	EFCAB1	NA	NA	NA
ENSG00000034510	TMSB10	-0.0126582565661667	0.816786472666907	0.950021280888041
ENSG00000034533	ASTE1	-0.0355484984269231	0.768840038804033	NA
ENSG00000034677	RNF19A	-0.083552879163311	0.235367174686519	NA
ENSG00000034693	PEX3	-0.0333248978956889	0.716660350558199	NA
ENSG00000034713	GABARAPL2	0.00231799966767406	0.965302986681589	0.987186310479747
ENSG00000034971	MYOC	0.00400052268037072	0.999275784142711	NA
ENSG00000035115	SH3YL1	-0.0337624804545909	0.620103784921517	NA
ENSG00000035141	FAM136A	0.0260656873076112	0.527915830404717	0.868269318756346
ENSG00000035403	VCL	0.212358520787989	0.0372072081123672	NA
ENSG00000035499	DEPDC1B	-0.0520678599718107	0.338863715802767	0.762592921412922
ENSG00000035664	DAPK2	-0.503940128011034	0.500390529815274	NA
ENSG00000035681	NSMAF	-0.0509548747882648	0.280253093863585	0.719510354315481
ENSG00000035687	ADSS	-0.0540941653244814	0.21748409547511	0.668669123037388
ENSG00000035720	STAP1	0.00400054923398353	0.998712971793557	NA
ENSG00000035862	TIMP2	-0.0105073666515965	0.834058423664373	0.956341291400519
ENSG00000035928	RFC1	-0.00219508494898489	0.954603867169464	0.98521553994785
ENSG00000036054	TBC1D23	0.00263480106370291	0.969260575688983	NA
ENSG00000036257	CUL3	-0.0881354943928992	0.0318603544473335	0.389920925549528
ENSG00000036448	MYOM2	-0.0843770330731945	0.66718629497749	NA
ENSG00000036473	OTC	-1.58786702701155	0.319091742427534	NA
ENSG00000036530	CYP46A1	0.174187649748054	0.626250673832604	NA
ENSG00000036549	ZZZ3	-0.0415461474998922	0.450006412037529	0.831151672433637
ENSG00000036565	SLC18A1	-0.957790861986103	0.772798364530312	NA
ENSG00000036672	USP2	0.114042881996422	0.481709834489857	NA
ENSG00000036828	CASR	0.965787874712661	0.826552240313567	NA
ENSG00000037042	TUBG2	0.0452159622177656	0.669241252132387	NA
ENSG00000037241	RPL26L1	-0.0953334531173427	0.135438353535899	NA
ENSG00000037280	FLT4	0.0144564114052347	0.846682968379695	NA
ENSG00000037474	NSUN2	-0.0709691913502369	0.0501095615115	0.434055612185783
ENSG00000037637	FBXO42	0.050389613301	0.462596118964244	NA
ENSG00000037749	MFAP3	-0.0721665327677016	0.277473292815162	NA
ENSG00000037757	MRI1	0.0662553913500678	0.550683441215303	NA
ENSG00000037897	METTL1	0.0413399088198225	0.690259059350028	NA
ENSG00000037965	HOXC8	0.481858604657247	0.665821420830041	NA
ENSG00000038002	AGA	0.063556257002637	0.615969752855272	NA
ENSG00000038210	PI4K2B	-0.10000998588535	0.0656874669698461	0.48094404451976
ENSG00000038219	BOD1L1	0.0389407900839512	0.402916231192185	0.80292243510893
ENSG00000038274	MAT2B	-0.0759371870593184	0.105344457463575	0.545837891501973
ENSG00000038295	TLL1	-0.0110038274714703	0.970594471901284	NA
ENSG00000038358	EDC4	-0.0097024241663112	0.821009124101773	0.950021280888041
ENSG00000038382	TRIO	0.0753906016508859	0.249379778081756	0.702403878087656
ENSG00000038427	VCAN	0.132023725944266	0.0846958576307528	NA
ENSG00000038532	CLEC16A	0.103930971858315	0.154487257071592	NA
ENSG00000038945	MSR1	-0.470427230533265	0.734591577442534	NA
ENSG00000039068	CDH1	1.4753937847315	0.491579530573664	NA
ENSG00000039123	SKIV2L2	-0.06680171377673	0.0802584316689566	0.508837053220508
ENSG00000039139	DNAH5	0.00400052268036975	0.999275784142712	NA
ENSG00000039319	ZFYVE16	0.0167552860494965	0.823781640626325	NA
ENSG00000039523	FAM65A	0.071208638340875	0.399767325362876	NA
ENSG00000039537	C6	NA	NA	NA
ENSG00000039560	RAI14	-0.341991334414882	0.109897813789146	NA
ENSG00000039600	SOX30	-0.987912087339089	0.456429435139199	NA
ENSG00000039650	PNKP	0.148998551322713	0.0604969515456766	NA
ENSG00000039987	BEST2	-0.3224320903238	0.825939492767515	NA
ENSG00000040199	PHLPP2	-0.00620016658107568	0.938486038230874	NA
ENSG00000040275	SPDL1	-0.0314397954990406	0.54456804286456	0.871572755239892
ENSG00000040341	STAU2	-0.0451193149214741	0.345134512848403	0.766565225549581
ENSG00000040487	PQLC2	-0.0710512822390506	0.664178892722341	NA
ENSG00000040531	CTNS	-0.0464794854425556	0.673839137078089	NA
ENSG00000040608	RTN4R	-0.3047828005698	0.0608170394014779	NA
ENSG00000040633	PHF23	-0.0128250812428908	0.848017148092381	NA
ENSG00000040731	CDH10	0.00400052268036993	0.999275784142712	NA
ENSG00000040933	INPP4A	-0.0109771355448016	0.771485419314822	0.943858861690571
ENSG00000041353	RAB27B	-0.0807386422378576	0.715067437928621	NA
ENSG00000041357	PSMA4	-0.016271112660165	0.635670063043816	0.907001668293202
ENSG00000041515	MYO16	-1.20255650295012	0.420121046039697	NA
ENSG00000041802	LSG1	0.00199351450091626	0.968292448101734	0.987484011164822
ENSG00000041880	PARP3	0.198398485939856	0.0896488176272339	NA
ENSG00000041982	TNC	-0.957786829351921	0.827966592882149	NA
ENSG00000041988	THAP3	0.123970081190157	0.274278305609323	NA
ENSG00000042062	FAM65C	0.871574292355047	0.390389664910085	NA
ENSG00000042088	TDP1	-0.0516856729381537	0.364456996174642	NA
ENSG00000042286	AIFM2	0.101896188461841	0.732896972831121	NA
ENSG00000042304	C2orf83	NA	NA	NA
ENSG00000042317	SPATA7	-0.014512291532483	0.924923009713853	NA
ENSG00000042429	MED17	-0.0281879997231952	0.662606413638783	NA
ENSG00000042445	RETSAT	0.0809919637619911	0.301173536852285	NA
ENSG00000042493	CAPG	0.130615435171638	0.0294776031128888	0.386679075501282
ENSG00000042753	AP2S1	-0.0280899479031317	0.60300035259576	0.896718119426526
ENSG00000042781	USH2A	0.591536093660895	0.738196078969813	NA
ENSG00000042813	ZPBP	0.00400052690224003	0.999232913611806	NA
ENSG00000042832	TG	-0.399794260978163	0.558820702307278	NA
ENSG00000042980	ADAM28	NA	NA	NA
ENSG00000043039	BARX2	0.965788653013116	0.819005977114451	NA
ENSG00000043093	DCUN1D1	-0.0798720964117948	0.20053235538093	0.647140589095795
ENSG00000043143	JADE2	-0.0346806142260262	0.480879237036855	0.84225702185924
ENSG00000043355	ZIC2	-0.476510672967195	0.00907098977440499	NA
ENSG00000043462	LCP2	0.0117869123387795	0.801174873402847	0.94971516986871
ENSG00000043514	TRIT1	-0.00617699813423498	0.921192742211005	NA
ENSG00000043591	ADRB1	0.0951064485340635	0.754128532308968	NA
ENSG00000044012	GUCA2B	NA	NA	NA
ENSG00000044090	CUL7	0.0712094135653906	0.359924132935381	NA
ENSG00000044115	CTNNA1	0.00146532004667035	0.976893154950119	0.990111926747003
ENSG00000044446	PHKA2	-0.0184862714399398	0.789198903974732	NA
ENSG00000044459	CNTLN	0.0749724037591487	0.446385587894426	NA
ENSG00000044524	EPHA3	0.0528304330197541	0.58988613107535	NA
ENSG00000044574	HSPA5	-0.0576823559073252	0.107998372403671	0.552522282352068
ENSG00000046604	DSG2	-0.0653708467583881	0.281766677904011	0.719510354315481
ENSG00000046647	GEMIN8	-0.0379720918083606	0.74647110957691	NA
ENSG00000046651	OFD1	0.162703810641865	0.135971184532742	NA
ENSG00000046653	GPM6B	0.0212886019863968	0.94765924427508	NA
ENSG00000046774	MAGEC2	-1.88276233290493	0.59423021338096	NA
ENSG00000046889	PREX2	-0.000270223555185615	0.998755904020193	NA
ENSG00000047056	WDR37	0.0122496322599124	0.881494987782804	NA
ENSG00000047188	YTHDC2	0.0769843742935693	0.193356152085388	NA
ENSG00000047230	CTPS2	NA	NA	NA
ENSG00000047249	ATP6V1H	-0.0278071020570685	0.643042126838913	NA
ENSG00000047315	POLR2B	-0.0427072854578451	0.156609298930776	0.611113367788266
ENSG00000047346	FAM214A	-0.0242678273649038	0.799193718916959	NA
ENSG00000047365	ARAP2	-0.079898122061822	0.276046259725555	NA
ENSG00000047410	TPR	0.0545365423435675	0.182534163299791	0.635871480380317
ENSG00000047457	CP	0.674253830966193	0.586413148660328	NA
ENSG00000047578	KIAA0556	0.0469302925368132	0.596785165786847	NA
ENSG00000047579	DTNBP1	-0.0125330797834403	0.87587864928318	NA
ENSG00000047597	XK	NA	NA	NA
ENSG00000047617	ANO2	-0.00613624302802529	0.997283201719593	NA
ENSG00000047621	C12orf4	0.0585499697570971	0.475561193433336	NA
ENSG00000047634	SCML1	0.221202072785259	0.110766361715062	NA
ENSG00000047644	WWC3	0.0831026929381612	0.601777137987321	NA
ENSG00000047648	ARHGAP6	0.74720858164649	0.534112892679891	NA
ENSG00000047662	FAM184B	0.743351112651038	0.0694607692410638	NA
ENSG00000047849	MAP4	-0.00852149738512326	0.837438481828493	0.957017671176662
ENSG00000047932	GOPC	-0.0323703466896613	0.527261501015853	0.868269318756346
ENSG00000047936	ROS1	0.00400052797810826	0.999220714699294	NA
ENSG00000048028	USP28	-0.00952797679552374	0.928969817103839	NA
ENSG00000048052	HDAC9	0.0230212370933393	0.811654022187758	NA
ENSG00000048140	TSPAN17	-0.0518602091567363	0.504581503729987	NA
ENSG00000048162	NOP16	-0.00738372194527479	0.909193478323274	NA
ENSG00000048342	CC2D2A	0.387137591390043	0.601108199386985	NA
ENSG00000048392	RRM2B	-0.0605445962089707	0.401986744676041	NA
ENSG00000048405	ZNF800	-0.0827541483905782	0.23575745833272	NA
ENSG00000048462	TNFRSF17	-1.87095584074188	0.50600051206301	NA
ENSG00000048471	SNX29	-0.00533216840240054	0.946284254137979	NA
ENSG00000048540	LMO3	NA	NA	NA
ENSG00000048544	MRPS10	-0.100475068371566	0.0685898682396763	0.486159125594321
ENSG00000048545	GUCA1A	0.965788922212814	0.81615721454401	NA
ENSG00000048649	RSF1	0.00197992750879892	0.971715043025226	NA
ENSG00000048707	VPS13D	0.0722356142258071	0.352490249446709	NA
ENSG00000048740	CELF2	-0.0134004681305947	0.750137246534241	0.937364828838993
ENSG00000048828	FAM120A	-0.043928424845379	0.224754108527752	0.675500153088916
ENSG00000048991	R3HDM1	-0.0731547341796327	0.0899727194429318	0.526333519558958
ENSG00000049089	COL9A2	0.00855905205896631	0.95509228498832	NA
ENSG00000049130	KITLG	NA	NA	NA
ENSG00000049167	ERCC8	-0.0513997858614534	0.578924309678484	NA
ENSG00000049192	ADAMTS6	0.0175006325337297	0.925744664866983	NA
ENSG00000049239	H6PD	0.0883166188069517	0.175854199333602	NA
ENSG00000049245	VAMP3	-0.0195133339505216	0.806683543697203	NA
ENSG00000049246	PER3	-0.201304794709639	0.272473714569088	NA
ENSG00000049247	UTS2	NA	NA	NA
ENSG00000049249	TNFRSF9	NA	NA	NA
ENSG00000049283	EPN3	0.114409617761539	0.886581986943327	NA
ENSG00000049319	SRD5A2	1.85696114572785	0.670766911742573	NA
ENSG00000049323	LTBP1	-0.261249951497432	0.0153947830971262	NA
ENSG00000049449	RCN1	0.0101271419774904	0.87280535608741	NA
ENSG00000049540	ELN	-0.178249267929285	0.722143143901608	NA
ENSG00000049541	RFC2	-0.0110631931057922	0.820873597935161	0.950021280888041
ENSG00000049618	ARID1B	-0.0423401455374384	0.339094710943745	0.762592921412922
ENSG00000049656	CLPTM1L	-0.00959982386807412	0.768311845012894	0.943192044210492
ENSG00000049759	NEDD4L	-0.0323561931899881	0.796292936682798	NA
ENSG00000049768	FOXP3	0.0813336843047367	0.864138975553012	NA
ENSG00000049769	PPP1R3F	0.039676445770039	0.875669327246646	NA
ENSG00000049860	HEXB	-0.149777713915753	0.0204689055711228	NA
ENSG00000049883	PTCD2	-0.217629620781356	0.0665026182141571	NA
ENSG00000050030	KIAA2022	0.0865574197541349	0.364593430425939	NA
ENSG00000050130	JKAMP	-0.0545029550184538	0.457576230581715	NA
ENSG00000050165	DKK3	1.33645322571448	0.413498508305827	NA
ENSG00000050327	ARHGEF5	NA	NA	NA
ENSG00000050344	NFE2L3	-0.0884725715422556	0.212912281634226	NA
ENSG00000050393	MCUR1	-0.150034732190533	0.0234742735810868	0.373597282284708
ENSG00000050405	LIMA1	0.0344540944096778	0.56755597883328	NA
ENSG00000050426	LETMD1	0.0325594763666267	0.625583927328727	NA
ENSG00000050438	SLC4A8	0.0613543918869219	0.584004443323988	NA
ENSG00000050555	LAMC3	-0.128788491574253	0.783036803163513	NA
ENSG00000050628	PTGER3	0.0126074787569361	0.954428411034456	NA
ENSG00000050730	TNIP3	-2.21221181962192	0.302243083130411	NA
ENSG00000050748	MAPK9	-0.0314546672243778	0.538801668071741	0.871572755239892
ENSG00000050767	COL23A1	-0.00282534257939833	0.998439786612884	NA
ENSG00000050820	BCAR1	0.965788686199045	0.818661933476444	NA
ENSG00000051009	FAM160A2	0.187226492796782	0.0315794703700173	NA
ENSG00000051108	HERPUD1	-0.0294014824699698	0.70299867902697	NA
ENSG00000051128	HOMER3	-0.189960719751211	0.110780684864282	NA
ENSG00000051180	RAD51	0.00777167264627998	0.906822472140127	NA
ENSG00000051341	POLQ	0.113243033415124	0.0775955896475512	NA
ENSG00000051382	PIK3CB	-0.101560127965711	0.155959397745852	NA
ENSG00000051523	CYBA	0.018180998643987	0.73665663285913	0.933330847310025
ENSG00000051596	THOC3	-0.00242620680063348	0.973115162018608	NA
ENSG00000051620	HEBP2	-0.032085802192542	0.670121111598048	NA
ENSG00000051825	MPHOSPH9	0.094066239057809	0.0722622464217312	0.491187790014891
ENSG00000052126	PLEKHA5	-0.0497821653525178	0.550659650382343	NA
ENSG00000052344	PRSS8	-0.00731096634363175	0.997013589396303	NA
ENSG00000052723	SIKE1	-0.043471645342266	0.356009554749396	0.772256132501619
ENSG00000052749	RRP12	-0.00940546288075495	0.849013790777243	0.96266924332712
ENSG00000052795	FNIP2	-0.132656989001319	0.0392402193860105	NA
ENSG00000052802	MSMO1	-0.157100817436776	0.0166324023129834	NA
ENSG00000052841	TTC17	-0.0062253046611297	0.909009902331146	0.975307747957945
ENSG00000052850	ALX4	-0.417567694821564	0.782738763337888	NA
ENSG00000053108	FSTL4	0.422352259918583	0.64942093888088	NA
ENSG00000053254	FOXN3	-0.0315018857222648	0.441307129995868	0.826487835097252
ENSG00000053328	METTL24	-1.87306165636565	0.113190443707594	NA
ENSG00000053371	AKR7A2	-0.0250109051125344	0.706051166356929	NA
ENSG00000053372	MRTO4	0.0656232724295372	0.190170526359146	0.638919446518854
ENSG00000053438	NNAT	0.912184798944164	0.145005013479996	NA
ENSG00000053501	USE1	-0.0165022364782898	0.827769487159275	NA
ENSG00000053524	MCF2L2	-0.121062297609455	0.557484293586871	NA
ENSG00000053702	NRIP2	0.267103110619467	0.33570961346722	NA
ENSG00000053747	LAMA3	0.00589229549627333	0.99306228084528	NA
ENSG00000053770	AP5M1	-0.0709847845633877	0.224167385339996	NA
ENSG00000053900	ANAPC4	-0.034648569592882	0.562600196266356	NA
ENSG00000053918	KCNQ1	0.965789064357365	0.814597678423904	NA
ENSG00000054116	TRAPPC3	-0.00163781563627867	0.974478306094188	0.989165231978383
ENSG00000054118	THRAP3	0.0187128511125429	0.588519551038112	0.891767030926453
ENSG00000054148	PHPT1	0.0443348058046691	0.582108399825402	NA
ENSG00000054179	ENTPD2	0.695220839255573	0.169860382622485	NA
ENSG00000054219	LY75	-0.586722535809284	0.754015860934563	NA
ENSG00000054267	ARID4B	-0.00633927082044028	0.885923768362981	0.970073000454026
ENSG00000054277	OPN3	-0.243585170905596	0.0534626922311276	NA
ENSG00000054282	SDCCAG8	-0.0922996920155243	0.343306877164888	NA
ENSG00000054356	PTPRN	0.00317718327398836	0.997352874577029	NA
ENSG00000054392	HHAT	-0.0738739031996165	0.748839504178126	NA
ENSG00000054523	KIF1B	-0.012478683601797	0.835035142520112	NA
ENSG00000054598	FOXC1	-0.796403053400517	0.0426776654155147	NA
ENSG00000054611	TBC1D22A	-0.0912657668150767	0.274172115597093	NA
ENSG00000054654	SYNE2	0.0998763153002169	0.643648093656049	0.909040794210704
ENSG00000054690	PLEKHH1	0.0196829632595018	0.902648406198135	NA
ENSG00000054793	ATP9A	-0.0281953008831605	0.758430560206092	NA
ENSG00000054796	SPO11	-0.957786829351921	0.827966592882149	NA
ENSG00000054803	CBLN4	0.965787874712661	0.826552240313567	NA
ENSG00000054938	CHRDL2	-0.474888216066903	0.710121094698903	NA
ENSG00000054965	FAM168A	-0.0108149238245408	0.813816384214457	0.950021280888041
ENSG00000054967	RELT	-0.00681797654647682	0.942307809514563	NA
ENSG00000054983	GALC	-0.701455728059561	0.385127420614946	NA
ENSG00000055044	NOP58	-0.0206905965365675	0.53906932253909	0.871572755239892
ENSG00000055070	SZRD1	-0.0161311944617333	0.728785308395887	0.931083292371745
ENSG00000055118	KCNH2	-0.0163608532331468	0.81053019391092	NA
ENSG00000055130	CUL1	-0.0257404426115235	0.624883908792795	0.905753947032166
ENSG00000055147	FAM114A2	0.0198888322452329	0.791367555287789	NA
ENSG00000055163	CYFIP2	0.0204032242968527	0.550895675692537	0.873929186522214
ENSG00000055208	TAB2	-0.0665473428695998	0.257921919898601	0.708219359417904
ENSG00000055211	GINM1	-0.119675764091499	0.157847971972877	NA
ENSG00000055332	EIF2AK2	-0.0708361203014473	0.139706930524671	0.589049190137082
ENSG00000055483	USP36	-0.0204546196847453	0.635760248095186	0.907001668293202
ENSG00000055609	KMT2C	0.0596546034599007	0.534932677123868	0.870863237030466
ENSG00000055732	MCOLN3	1.80653480608284	0.215103069865169	NA
ENSG00000055813	CCDC85A	-0.327986489118129	0.845907869698611	NA
ENSG00000055917	PUM2	-0.0635179015843092	0.089515073828243	0.525330303008043
ENSG00000055950	MRPL43	-0.00865999922241457	0.916459673331783	NA
ENSG00000055955	ITIH4	0.45712139936855	0.531313268898947	NA
ENSG00000055957	ITIH1	0.980335992824501	0.58926860713261	NA
ENSG00000056050	C4orf27	-0.119320989339633	0.0350861692750528	NA
ENSG00000056097	ZFR	-0.0416489721681692	0.380128387330383	0.78356980316255
ENSG00000056277	ZNF280C	0.0640136728375285	0.479093036505458	NA
ENSG00000056291	NPFFR2	NA	NA	NA
ENSG00000056487	PHF21B	0.0728142764282411	0.400228579188485	NA
ENSG00000056558	TRAF1	0.0548503252374831	0.830076822255466	NA
ENSG00000056586	RC3H2	-0.00377329056092706	0.940156308914577	0.982314253339336
ENSG00000056661	PCGF2	-0.00373526602246186	0.965216924412662	NA
ENSG00000056678	KIFC1	NA	NA	NA
ENSG00000056736	IL17RB	0.0776628937557356	0.719796889414036	NA
ENSG00000056972	TRAF3IP2	-0.248958649291037	0.0497825472192479	NA
ENSG00000056998	GYG2	0.00400052268036993	0.999275784142712	NA
ENSG00000057019	DCBLD2	-0.104872983390929	0.222990021432745	NA
ENSG00000057149	SERPINB3	NA	NA	NA
ENSG00000057252	SOAT1	-0.0092140661236423	0.85852989716655	0.965435445150492
ENSG00000057294	PKP2	0.00400052268036975	0.999275784142712	NA
ENSG00000057468	MSH4	0.380620991390705	0.243388947218935	NA
ENSG00000057593	F7	NA	NA	NA
ENSG00000057608	GDI2	-0.0420414491507531	0.177025475152307	0.635605345228748
ENSG00000057657	PRDM1	0.189581598045894	0.609318153117699	NA
ENSG00000057663	ATG5	-0.0474687561716611	0.456243673145786	NA
ENSG00000057704	TMCC3	-0.0143840119455478	0.963128651880412	NA
ENSG00000057757	PITHD1	-0.0686166235681609	0.198563401998241	0.647140589095795
ENSG00000057935	MTA3	0.0685911470786947	0.218958014441825	NA
ENSG00000058056	USP13	-0.0681128612199564	0.219906094677725	NA
ENSG00000058063	ATP11B	-0.0653114623706132	0.132420830537746	0.582562876205746
ENSG00000058085	LAMC2	0.902176968518607	0.783948156448369	NA
ENSG00000058091	CDK14	-0.776756962448828	0.428988236034684	NA
ENSG00000058262	SEC61A1	-0.0331567588063438	0.309562550633658	0.736127970052929
ENSG00000058272	PPP1R12A	-0.0592838834977513	0.18387743455302	0.636264602010243
ENSG00000058335	RASGRF1	-0.997935446797008	0.399102486096867	NA
ENSG00000058404	CAMK2B	-0.601046412007973	0.774309762570646	NA
ENSG00000058453	CROCC	0.146313674892652	0.0219504051264461	NA
ENSG00000058600	POLR3E	-0.00559673396473394	0.910589630605189	0.975996742118918
ENSG00000058668	ATP2B4	0.0599393144491864	0.138172037311913	0.587769691015042
ENSG00000058673	ZC3H11A	0.00753200618959329	0.824311997882138	0.951410187248366
ENSG00000058729	RIOK2	-0.0583763135000967	0.210204422933986	0.657562848388603
ENSG00000058799	YIPF1	0.0830206991907142	0.365581532161004	NA
ENSG00000058804	NDC1	-0.017714100378917	0.687406348478985	0.923236129252296
ENSG00000058866	DGKG	0.0380958191213976	0.88046679449754	NA
ENSG00000059122	FLYWCH1	0.108078817165568	0.0601705817328691	NA
ENSG00000059145	UNKL	0.0648750036452904	0.440835040672524	NA
ENSG00000059377	TBXAS1	-0.102476759655203	0.710545485222576	NA
ENSG00000059378	PARP12	-0.060051552234887	0.315503629634463	NA
ENSG00000059573	ALDH18A1	-0.00398123631384801	0.912039643710283	0.976013984432571
ENSG00000059588	TARBP1	-0.0473739471847934	0.347049927962356	0.766730359450296
ENSG00000059691	PET112	0.0705656194124372	0.344008847544413	NA
ENSG00000059728	MXD1	0.0658526879250128	0.529638345815911	NA
ENSG00000059758	CDK17	-0.0209435162277345	0.761914904320073	NA
ENSG00000059769	DNAJC25	0.0646038402165699	0.655267611326098	NA
ENSG00000059804	SLC2A3	-0.102290609919475	0.443989289033644	NA
ENSG00000059915	PSD	0.0279132278616895	0.892656935007217	NA
ENSG00000060069	CTDP1	-0.0763939736884988	0.211007335174522	NA
ENSG00000060138	YBX3	-0.243535868792983	7.3277142525497e-07	0.00133806551934704
ENSG00000060140	STYK1	2.11477272518686	0.0877393871889213	NA
ENSG00000060237	WNK1	0.0368746981192917	0.370742638676896	0.777693031723429
ENSG00000060303	RPS17P5	NA	NA	NA
ENSG00000060339	CCAR1	-0.0455067485495057	0.284691518187451	0.723086169864404
ENSG00000060491	OGFR	0.0934488517354674	0.0648580287579929	0.479221798560025
ENSG00000060558	GNA15	0.062366383825234	0.268393794746799	0.715395164836705
ENSG00000060566	CREB3L3	0.241642107521121	0.410803465446238	NA
ENSG00000060642	PIGV	-0.0615915956146568	0.663518403975911	NA
ENSG00000060656	PTPRU	-0.000875943213417788	0.992430253087474	NA
ENSG00000060688	SNRNP40	-0.000127186213176321	0.997676216687378	0.999567137969397
ENSG00000060709	RIMBP2	-0.34872757564034	0.121649397012609	NA
ENSG00000060718	COL11A1	0.00400054533851984	0.998878344722728	NA
ENSG00000060749	QSER1	-0.00529657964927375	0.924845129072433	0.979378199452342
ENSG00000060762	MPC1	-0.0724432939731657	0.330507726952757	NA
ENSG00000060971	ACAA1	0.13229810981636	0.025424926316045	0.385409597330524
ENSG00000060982	BCAT1	-0.0972955505291661	0.028322599165065	0.386679075501282
ENSG00000061273	HDAC7	0.117988610411347	0.0219053130949019	0.365369088656467
ENSG00000061337	LZTS1	0.0327062957492204	0.523165407494385	0.868269318756346
ENSG00000061455	PRDM6	1.47195814914103	0.217212699579702	NA
ENSG00000061492	WNT8A	0.965787874712661	0.826552240313567	NA
ENSG00000061656	SPAG4	0.116295701749074	0.748317813838667	NA
ENSG00000061676	NCKAP1	-0.0552938079220877	0.532939467680046	NA
ENSG00000061794	MRPS35	-0.0983441091671532	0.0471521496164921	0.432983681574519
ENSG00000061918	GUCY1B3	0.0365501311491733	0.74871656041474	NA
ENSG00000061936	SFSWAP	0.00271513718646488	0.953743132439438	0.98500743984241
ENSG00000061938	TNK2	0.17093996054489	0.063002775046871	NA
ENSG00000061987	MON2	0.0649770727362862	0.298945646772081	NA
ENSG00000062038	CDH3	-1.8845828324996	0.326987019952197	NA
ENSG00000062096	ARSF	-0.957786829351921	0.827966592882149	NA
ENSG00000062194	GPBP1	-0.0552465399457041	0.192420939082671	0.640285703219341
ENSG00000062282	DGAT2	-0.0945685338571028	0.492947769390365	NA
ENSG00000062370	ZNF112	NA	NA	NA
ENSG00000062485	CS	-0.0120199652102905	0.721387500099155	0.930037209037723
ENSG00000062524	LTK	-0.308439505580671	0.771808527561646	NA
ENSG00000062582	MRPS24	0.43707853967984	0.3720398077392	NA
ENSG00000062598	ELMO2	0.0352446204341854	0.563508968618378	NA
ENSG00000062650	WAPAL	-0.0234925142221598	0.583945505063693	0.891592459240302
ENSG00000062716	VMP1	-0.0670614856224503	0.218857979077964	NA
ENSG00000062725	APPBP2	-0.0401166635457057	0.498497525569119	NA
ENSG00000062822	POLD1	0.0216326270961785	0.665243738138121	0.912087355007226
ENSG00000063015	SEZ6	-0.15241953014842	0.873856179604596	NA
ENSG00000063046	EIF4B	-0.0150125139119738	0.659292687028052	0.910930534137793
ENSG00000063127	SLC6A16	-0.629064204983737	0.48655671065761	NA
ENSG00000063169	GLTSCR1	-0.0962048525008627	0.365437060609958	NA
ENSG00000063176	SPHK2	0.0885768666950966	0.242838994354576	NA
ENSG00000063177	RPL18	-0.00644222519718304	0.880944173668394	0.969801137274556
ENSG00000063180	CA11	-0.033649640751312	0.807589490521447	NA
ENSG00000063241	ISOC2	-0.00863230883907957	0.90672919135503	NA
ENSG00000063244	U2AF2	0.00243828367720984	0.943438526515273	0.982842418989512
ENSG00000063245	EPN1	-0.0343835261301178	0.497905997811009	0.85287018365314
ENSG00000063322	MED29	-0.121984472619158	0.0640506351337	NA
ENSG00000063438	AHRR	-0.00137177207109789	0.991591232176351	NA
ENSG00000063515	GSC2	0.965787874712662	0.826552240313567	NA
ENSG00000063587	ZNF275	-0.0369208211556114	0.600144423849108	NA
ENSG00000063601	MTMR1	-0.114054900286363	0.0300637919957803	0.386679075501282
ENSG00000063660	GPC1	0.0551650975581469	0.777031789976703	NA
ENSG00000063761	ADCK1	0.136958885640289	0.420424865847715	NA
ENSG00000063854	HAGH	-0.0679594712981372	0.294196762533497	NA
ENSG00000063978	RNF4	0.0152908611454082	0.704891410431719	0.928000168287625
ENSG00000064012	CASP8	-0.033035714247286	0.585802782330495	NA
ENSG00000064042	LIMCH1	-0.317747758753132	0.693474851662246	NA
ENSG00000064102	ASUN	-0.0595733571060262	0.168796495660029	0.628769594724929
ENSG00000064115	TM7SF3	-0.0735665101704243	0.069943968856453	0.488456967151098
ENSG00000064195	DLX3	-0.17660839026324	0.574875885842966	NA
ENSG00000064199	SPA17	-0.0651497699579654	0.666197815085972	NA
ENSG00000064201	TSPAN32	-0.00471785561813554	0.996489834898683	NA
ENSG00000064205	WISP2	0.993909175540228	0.480156482742752	NA
ENSG00000064218	DMRT3	NA	NA	NA
ENSG00000064225	ST3GAL6	-0.0533281641056389	0.768099649967628	NA
ENSG00000064270	ATP2C2	-0.872860400237431	0.400205008640127	NA
ENSG00000064300	NGFR	-0.338889175934529	0.614924087244942	NA
ENSG00000064309	CDON	-0.0149266237427552	0.841636977447884	NA
ENSG00000064313	TAF2	-0.0203902299922793	0.683281047160488	0.92068204590937
ENSG00000064393	HIPK2	0.0178711519424511	0.729556197489179	0.931083292371745
ENSG00000064419	TNPO3	-0.0694183576091981	0.104720172460225	0.545001442504167
ENSG00000064489	MEF2BNB-MEF2B	0.905630982408981	0.695020403379291	NA
ENSG00000064490	RFXANK	0.0545136531158291	0.442011950453179	NA
ENSG00000064545	TMEM161A	0.0565370855367208	0.445823983933736	NA
ENSG00000064547	LPAR2	0.354669020580344	0.036207579999708	NA
ENSG00000064601	CTSA	0.0462150311869671	0.551198126135771	NA
ENSG00000064607	SUGP2	0.0948443578352912	0.0214584363226526	0.360859608789346
ENSG00000064651	SLC12A2	-0.0777758248492524	0.207199407727278	0.654674720858728
ENSG00000064652	SNX24	-0.0721336212611737	0.636408714230938	NA
ENSG00000064655	EYA2	NA	NA	NA
ENSG00000064666	CNN2	0.0197310383058001	0.646655271159117	0.909168451777205
ENSG00000064687	ABCA7	0.114729013288129	0.203719569096556	NA
ENSG00000064692	SNCAIP	-1.84269920092474	0.455323349890511	NA
ENSG00000064703	DDX20	-0.0362914044153237	0.570220595366013	NA
ENSG00000064726	BTBD1	-0.0992083588411547	0.0335578982317247	0.393734314836598
ENSG00000064763	FAR2	-0.0477089996022598	0.739996005850708	NA
ENSG00000064787	BCAS1	-0.0479217646662658	0.930094903499327	NA
ENSG00000064835	POU1F1	0.00400052683284693	0.999233680912119	NA
ENSG00000064886	CHI3L2	0.0503976758121676	0.138643198587114	0.588360087594918
ENSG00000064932	SBNO2	-0.00910176338576632	0.880387014339303	NA
ENSG00000064933	PMS1	0.0422510011371781	0.539299183496288	NA
ENSG00000064961	HMG20B	0.139658929710728	0.0145234950116629	NA
ENSG00000064989	CALCRL	0.676523100674468	0.572818661785153	NA
ENSG00000064995	TAF11	0.0558614829221123	0.417053760920192	NA
ENSG00000064999	ANKS1A	-0.0226203193438017	0.796930725385646	NA
ENSG00000065000	AP3D1	-0.040225812242903	0.298733998618146	0.730256133556198
ENSG00000065029	ZNF76	0.0977934670699756	0.188117886191599	NA
ENSG00000065054	SLC9A3R2	-0.0457738551769916	0.733989361604583	NA
ENSG00000065057	NTHL1	0.0176216766566145	0.832877994814502	NA
ENSG00000065060	UHRF1BP1	-0.0809731769822462	0.155211355988986	0.609940563533038
ENSG00000065135	GNAI3	-0.0571460795347027	0.248492129151068	0.702248455279818
ENSG00000065150	IPO5	-0.0598400924968578	0.0484965637131948	0.433048437338526
ENSG00000065154	OAT	0.00901305992213225	0.901755836684887	NA
ENSG00000065183	WDR3	-0.0557106526582728	0.181629724622133	0.635871480380317
ENSG00000065243	PKN2	0.0468871270939792	0.470698136479204	NA
ENSG00000065268	WDR18	0.022046194761723	0.713069621959358	0.928178509169028
ENSG00000065308	TRAM2	0.0115601623071428	0.821279768622844	0.950021280888041
ENSG00000065320	NTN1	0.00429811268064981	0.988927889938051	NA
ENSG00000065325	GLP2R	NA	NA	NA
ENSG00000065328	MCM10	-0.0507925763573311	0.235805132302548	0.688650191332853
ENSG00000065357	DGKA	0.107683095966577	0.026533689585036	0.386679075501282
ENSG00000065361	ERBB3	0.314570001563106	0.571272235894184	NA
ENSG00000065371	ROPN1	-0.957786829351921	0.827966592882149	NA
ENSG00000065413	ANKRD44	-0.0274673543353101	0.798371856579892	NA
ENSG00000065427	KARS	-0.00389217589324425	0.903861296694651	0.9739093085315
ENSG00000065457	ADAT1	-0.0460710787678879	0.474357914717859	NA
ENSG00000065485	PDIA5	0.133891983272067	0.17536602961925	NA
ENSG00000065491	TBC1D22B	0.0854584946857468	0.283818318886454	NA
ENSG00000065518	NDUFB4	-0.0350443076648454	0.446320022953674	0.8296557117679
ENSG00000065526	SPEN	0.00922868484128347	0.861379730470569	0.965977318478841
ENSG00000065534	MYLK	-0.0510905348412117	0.715761309894396	NA
ENSG00000065548	ZC3H15	-0.0817981581374497	0.0495390274518324	0.433048437338526
ENSG00000065559	MAP2K4	-0.0729061811404198	0.308485534416789	NA
ENSG00000065600	TMEM206	-0.0550396836025739	0.486030941666455	NA
ENSG00000065609	SNAP91	0.00219399280303405	0.997135816535137	NA
ENSG00000065613	SLK	-0.044832741253846	0.342989656135486	0.765315704694834
ENSG00000065615	CYB5R4	-0.0393634465881872	0.489429571090764	NA
ENSG00000065618	COL17A1	-0.694108244768073	0.456428096219073	NA
ENSG00000065621	GSTO2	-0.0297823711327803	0.94386585095437	NA
ENSG00000065665	SEC61A2	-0.0827871305529891	0.475656065069201	NA
ENSG00000065675	PRKCQ	-0.0123015146157116	0.845363753148344	NA
ENSG00000065717	TLE2	0.0849703403599321	0.370328508804789	NA
ENSG00000065802	ASB1	0.0709080502341314	0.194223438179078	NA
ENSG00000065809	FAM107B	-0.0997249715465589	0.0568444326694987	0.459582460137627
ENSG00000065833	ME1	0.00400052691701215	0.999232749972775	NA
ENSG00000065882	TBC1D1	-0.0730397403038558	0.146550355365479	0.601055651811246
ENSG00000065883	CDK13	-0.0375449416327123	0.480269609360032	0.841959572168574
ENSG00000065911	MTHFD2	-0.0553426664957896	0.0961322953932105	0.535313948107965
ENSG00000065923	SLC9A7	-0.0869914104119489	0.517041430400869	NA
ENSG00000065970	FOXJ2	-0.0665247649050991	0.271852438021044	NA
ENSG00000065978	YBX1	-0.146614207474354	0.00150714753699905	0.174053084320676
ENSG00000065989	PDE4A	0.00219640542157772	0.979938172086117	NA
ENSG00000066027	PPP2R5A	-0.15402456172537	0.0201441375984968	NA
ENSG00000066032	CTNNA2	0.277233391424584	0.820986533816208	NA
ENSG00000066044	ELAVL1	-0.0810509380404267	0.0243647374958896	0.375702307052324
ENSG00000066056	TIE1	0.855278203527968	0.441046178069369	NA
ENSG00000066084	DIP2B	0.0110778527747186	0.815719315746305	0.950021280888041
ENSG00000066117	SMARCD1	0.00650159973385926	0.870661254986097	0.967239761216986
ENSG00000066135	KDM4A	0.0820094258458738	0.133725961059827	0.582562876205746
ENSG00000066136	NFYC	-0.04605427100116	0.388042607928188	0.789291270862991
ENSG00000066185	ZMYND12	0.33894176587362	0.707267148809813	NA
ENSG00000066230	SLC9A3	0.561489201980392	0.0710070612909456	NA
ENSG00000066248	NGEF	0.314433422841672	0.849419157749457	NA
ENSG00000066279	ASPM	0.0409118439174136	0.302004545485563	0.732016093753078
ENSG00000066294	CD84	0.0427321766954216	0.463602416174368	NA
ENSG00000066322	ELOVL1	0.0027873942684048	0.966624984879936	NA
ENSG00000066336	SPI1	0.00400052268036993	0.999275784142712	NA
ENSG00000066379	ZNRD1	0.0272891845488947	0.711369759452581	NA
ENSG00000066382	MPPED2	-0.0744173650242933	0.487450994993916	NA
ENSG00000066405	CLDN18	0.00400052268037072	0.999275784142711	NA
ENSG00000066422	ZBTB11	-0.0811000419479312	0.126921065272931	0.573095117426235
ENSG00000066427	ATXN3	-0.00312249809057908	0.964901150788983	NA
ENSG00000066455	GOLGA5	0.0329977906329174	0.655417871139955	NA
ENSG00000066468	FGFR2	0.965788880563519	0.816606766241566	NA
ENSG00000066557	LRRC40	-0.0718024671217901	0.282603541727672	NA
ENSG00000066583	ISOC1	-0.110543373970104	0.0502839114833307	NA
ENSG00000066629	EML1	0.145546502598015	0.725394407318551	NA
ENSG00000066651	TRMT11	0.0786037651193674	0.483207481888507	NA
ENSG00000066654	THUMPD1	-0.0402943169671748	0.424771693971106	0.817861586743296
ENSG00000066697	MSANTD3	0.00308057581048876	0.969641584275516	NA
ENSG00000066735	KIF26A	-0.119464439643217	0.0662329896654072	NA
ENSG00000066739	ATG2B	0.0445612686522348	0.538190950537665	NA
ENSG00000066777	ARFGEF1	-0.0411414086153317	0.352747236928161	0.770877828984882
ENSG00000066813	ACSM2B	NA	NA	NA
ENSG00000066827	ZFAT	-0.165321194704678	0.233008875684311	NA
ENSG00000066855	MTFR1	-0.130709739719594	0.0625515528443918	NA
ENSG00000066923	STAG3	0.0330880095275231	0.780667484107442	NA
ENSG00000066926	FECH	-0.0433272129683961	0.448274626738775	0.830057718924925
ENSG00000066933	MYO9A	0.091017313508494	0.216692737393341	NA
ENSG00000067048	DDX3Y	0.0146119348187487	0.809374022310196	NA
ENSG00000067057	PFKP	-0.0409607088760662	0.298146321090237	0.730256133556198
ENSG00000067064	IDI1	-0.143993386549866	0.00150132457888907	0.174053084320676
ENSG00000067066	SP100	-0.0134445249019932	0.835674795999768	NA
ENSG00000067082	KLF6	-0.0745301834344861	0.364658220462959	NA
ENSG00000067113	PPAP2A	-0.0788131121950026	0.550326914859785	NA
ENSG00000067141	NEO1	-0.136834706675856	0.0306946316378353	NA
ENSG00000067167	TRAM1	-0.0373901252480951	0.386682103458511	0.788641556439676
ENSG00000067177	PHKA1	-0.0664905273554767	0.310530285475215	NA
ENSG00000067182	TNFRSF1A	0.0622080350778043	0.310345928646545	NA
ENSG00000067191	CACNB1	0.110384099341598	0.238490720008478	NA
ENSG00000067208	EVI5	-0.123965255553924	0.809778926393014	NA
ENSG00000067221	STOML1	0.117726881127263	0.443174955665882	NA
ENSG00000067225	PKM	-0.00534042107795826	0.8910198092165	0.97054339070631
ENSG00000067248	DHX29	-0.021572566055946	0.692275336709127	0.923627774070313
ENSG00000067334	DNTTIP2	0.0155630587712544	0.765315088644073	0.943192044210492
ENSG00000067365	METTL22	0.0378997100873483	0.663118279308296	NA
ENSG00000067369	TP53BP1	0.0370870587535632	0.447845464757706	0.830057718924925
ENSG00000067445	TRO	0.104129929962059	0.175240978540913	NA
ENSG00000067533	RRP15	-0.085179981243333	0.133928633166889	NA
ENSG00000067560	RHOA	-0.0343944722281585	0.312634019180794	0.738109983479996
ENSG00000067596	DHX8	-0.0407070429249988	0.396783138986489	0.79732329875244
ENSG00000067601	PMS2P4	-0.141076805284102	0.546443420907922	NA
ENSG00000067606	PRKCZ	0.0130901750859584	0.991317252904255	NA
ENSG00000067646	ZFY	-0.058157156985432	0.501090880598371	NA
ENSG00000067704	IARS2	-0.0322435557019076	0.335898858934805	0.760254241040463
ENSG00000067715	SYT1	-0.0151175533971605	0.948856435663026	NA
ENSG00000067798	NAV3	0.965794031045827	0.708586243039868	NA
ENSG00000067829	IDH3G	0.0980225369294529	0.155760902050616	NA
ENSG00000067836	ROGDI	0.00731653184454359	0.957463697665469	NA
ENSG00000067840	PDZD4	0.117358319460504	0.231109606930527	NA
ENSG00000067842	ATP2B3	0.00597003512933128	0.98857687175746	NA
ENSG00000067900	ROCK1	-0.0213867204416582	0.58737691760094	0.891592459240302
ENSG00000067955	CBFB	-0.135881908007093	0.00924999340817102	0.324174080910214
ENSG00000067992	PDK3	0.0284930276905703	0.822588683910564	NA
ENSG00000068001	HYAL2	-0.0256386016783512	0.796767706041515	NA
ENSG00000068024	HDAC4	-0.0422067663332928	0.328417926657746	0.754847460789764
ENSG00000068028	RASSF1	0.108075280686685	0.1962999197596	NA
ENSG00000068078	FGFR3	0.0495240287516135	0.737689674341237	NA
ENSG00000068079	IFI35	-0.0465570391635612	0.71757590770864	NA
ENSG00000068097	HEATR6	0.0551710974174384	0.495787495075367	NA
ENSG00000068120	COASY	-0.00272251229836776	0.959576982217627	0.985902117286535
ENSG00000068137	PLEKHH3	-0.0075371228689923	0.975081949810885	NA
ENSG00000068305	MEF2A	-0.110288351282991	0.0448287966738189	0.424415800043475
ENSG00000068308	OTUD5	-0.0192585912419	0.695260599360622	0.92488907887008
ENSG00000068323	TFE3	-0.0206352287842326	0.782739866879027	NA
ENSG00000068354	TBC1D25	-0.0495470735461003	0.569770419256928	NA
ENSG00000068366	ACSL4	-0.103024890367943	0.0219986624060176	0.365369088656467
ENSG00000068383	INPP5A	-0.0583095856211169	0.605133443180638	NA
ENSG00000068394	GPKOW	0.0580838940964362	0.439626794210627	NA
ENSG00000068400	GRIPAP1	0.123617484315421	0.0325489015354763	0.393734314836598
ENSG00000068438	FTSJ1	0.0186302372166854	0.733637263656384	0.931822740541915
ENSG00000068489	PRR11	-0.057732547521714	0.333340548654561	0.757937743804542
ENSG00000068615	REEP1	-0.134080759380872	0.531147863367592	NA
ENSG00000068650	ATP11A	0.0625174649077001	0.239098655197475	0.691413219420405
ENSG00000068654	POLR1A	0.0218657840261038	0.65239387122312	0.910930534137793
ENSG00000068697	LAPTM4A	-0.0643776719564268	0.291741626623111	NA
ENSG00000068724	TTC7A	-0.00209369749217633	0.967582878899156	0.987318369560621
ENSG00000068745	IP6K2	0.0262084456623582	0.586366883799441	0.891592459240302
ENSG00000068781	STON1-GTF2A1L	0.00400052683284693	0.999233680912119	NA
ENSG00000068784	SRBD1	0.0328980905046999	0.74291525088321	NA
ENSG00000068793	CYFIP1	-0.0159821766387124	0.774640672660412	NA
ENSG00000068796	KIF2A	-0.0346181553261417	0.417011822220588	0.81279405283447
ENSG00000068831	RASGRP2	0.118707083706007	0.088622971415324	NA
ENSG00000068878	PSME4	0.0386476219074474	0.354793743994593	0.771692095641687
ENSG00000068885	IFT80	0.101731064821657	0.342609250680964	NA
ENSG00000068903	SIRT2	-0.0420794398059248	0.527679116744077	NA
ENSG00000068912	ERLEC1	0.000550730516792317	0.993477301794133	NA
ENSG00000068971	PPP2R5B	0.151316457584015	0.156345443735154	NA
ENSG00000068976	PYGM	0.126867851753259	0.711086289554261	NA
ENSG00000068985	PAGE1	NA	NA	NA
ENSG00000069011	PITX1	-0.269188996269536	0.0154252460254715	NA
ENSG00000069018	TRPC7	NA	NA	NA
ENSG00000069020	MAST4	-0.0845834436581113	0.514257679055122	NA
ENSG00000069122	GPR116	0.965787874712662	0.826552240313567	NA
ENSG00000069188	SDK2	0.23371159530405	0.521594772600091	NA
ENSG00000069206	ADAM7	NA	NA	NA
ENSG00000069248	NUP133	-0.0519521889161831	0.183276756301351	0.636264602010243
ENSG00000069275	NUCKS1	-0.0297638446439407	0.46848168827709	0.837627016513281
ENSG00000069329	VPS35	-0.0461858086909999	0.257595006873594	0.708219359417904
ENSG00000069345	DNAJA2	-0.0775341001989174	0.104239478002649	0.544726136758027
ENSG00000069399	BCL3	-0.0536095724650356	0.931223813419919	NA
ENSG00000069424	KCNAB2	0.0731305359139589	0.0756231807385595	0.496358334057212
ENSG00000069431	ABCC9	0.965788922212814	0.81615721454401	NA
ENSG00000069482	GAL	NA	NA	NA
ENSG00000069493	CLEC2D	0.19477546195666	0.554260464327353	NA
ENSG00000069509	FUNDC1	-0.203082929111957	0.0583300705137847	NA
ENSG00000069535	MAOB	-1.47145454919102	0.551166512349146	NA
ENSG00000069667	RORA	0.107179196581358	0.219991226594879	NA
ENSG00000069696	DRD4	0.17876131004598	0.812176412110893	NA
ENSG00000069702	TGFBR3	-0.0614587638283151	0.925190562556314	NA
ENSG00000069712	KIAA1107	0.344407958888374	0.157482224373301	NA
ENSG00000069764	PLA2G10	-0.999172048839194	0.280051371798738	NA
ENSG00000069812	HES2	-0.169076619192843	0.782869188311572	NA
ENSG00000069849	ATP1B3	-0.0692238564402926	0.0994407866614127	0.542402196395576
ENSG00000069869	NEDD4	-0.108015405274969	0.0886173545216061	NA
ENSG00000069943	PIGB	-0.00598002924905446	0.959922238349704	NA
ENSG00000069956	MAPK6	-0.0984999498834858	0.0585140521962659	0.463742073422689
ENSG00000069966	GNB5	-0.0243439252638573	0.724384998999887	NA
ENSG00000069974	RAB27A	-0.0801977933929124	0.324888204956702	NA
ENSG00000069998	CECR5	-0.0823667149277873	0.106030081848691	0.54734447657027
ENSG00000070010	UFD1L	0.0297052393658519	0.545342555101082	0.871572755239892
ENSG00000070018	LRP6	-0.0110319650195881	0.859823639052518	NA
ENSG00000070019	GUCY2C	-0.888055201885974	0.725099949451424	NA
ENSG00000070031	SCT	-1.23013975269325	0.457142278325748	NA
ENSG00000070047	PHRF1	0.0096034669697837	0.821365954702513	0.950021280888041
ENSG00000070061	IKBKAP	-0.0516175690736505	0.201344404810681	0.647965986838079
ENSG00000070081	NUCB2	-0.000248149317020028	0.993757762250513	0.998421841672856
ENSG00000070087	PFN2	-0.0751884354050328	0.189337652154721	NA
ENSG00000070159	PTPN3	-0.0297770577875737	0.753147334360971	NA
ENSG00000070182	SPTB	-0.180802826637934	0.361374163115452	NA
ENSG00000070190	DAPP1	-0.0854792081956914	0.680936215434039	NA
ENSG00000070193	FGF10	NA	NA	NA
ENSG00000070214	SLC44A1	-0.125798530231665	0.011858212023127	0.337689858468962
ENSG00000070269	TMEM260	0.0252953947189722	0.823291259847242	NA
ENSG00000070366	SMG6	0.0312355784316152	0.53898317625572	0.871572755239892
ENSG00000070367	EXOC5	-0.0956954100803645	0.0378498815448209	0.402075354726182
ENSG00000070371	CLTCL1	0.0794538237627083	0.536272704505348	NA
ENSG00000070388	FGF22	0.265323229980566	0.57917527406843	NA
ENSG00000070404	FSTL3	-0.0444962252367232	0.746857517921887	NA
ENSG00000070413	DGCR2	0.00700292496009305	0.903806662432928	NA
ENSG00000070423	RNF126	0.000400528485726654	0.994563399457405	0.998421841672856
ENSG00000070444	MNT	0.090630337743141	0.254155298575006	NA
ENSG00000070476	ZXDC	-0.0225209038859043	0.734012395019034	NA
ENSG00000070495	JMJD6	0.0317017937704396	0.66729038898012	NA
ENSG00000070501	POLB	-0.135958558481483	0.0373160296985592	NA
ENSG00000070526	ST6GALNAC1	-0.0837079722689624	0.872564562656915	NA
ENSG00000070540	WIPI1	0.293682615447273	0.155090785392986	NA
ENSG00000070601	FRMPD1	0.449879386036694	0.440833948266306	NA
ENSG00000070610	GBA2	0.0819382904392519	0.148030586453707	NA
ENSG00000070614	NDST1	-0.0621442100881959	0.202732752912992	0.648066205964544
ENSG00000070669	ASNS	-0.0207078253077121	0.840758838145976	NA
ENSG00000070718	AP3M2	-0.0468943038327431	0.466891833619102	NA
ENSG00000070729	CNGB1	-0.957787846999323	0.81788241161983	NA
ENSG00000070731	ST6GALNAC2	-0.33857749228617	0.562002003446656	NA
ENSG00000070748	CHAT	-0.0392823644975885	0.93842801232021	NA
ENSG00000070756	PABPC1	-0.0667847926984602	0.0187538275949877	0.353101561540284
ENSG00000070759	TESK2	-0.0102908371105517	0.93249520650404	NA
ENSG00000070761	C16orf80	-0.068991855068036	0.229218601414273	0.682506802994218
ENSG00000070770	CSNK2A2	-0.0142819658937443	0.703783971506713	0.928000168287625
ENSG00000070778	PTPN21	0.423818897892765	0.590723800413357	NA
ENSG00000070785	EIF2B3	-0.0760566656214664	0.302006575400593	NA
ENSG00000070808	CAMK2A	-0.957786829351921	0.827966592882149	NA
ENSG00000070814	TCOF1	-0.0116193325578788	0.775634055057921	0.945110714616031
ENSG00000070831	CDC42	-0.0394204029800442	0.309272748039826	0.736127970052929
ENSG00000070882	OSBPL3	0.0257303814487687	0.647153447015248	NA
ENSG00000070886	EPHA8	0.965789046175657	0.81479937419591	NA
ENSG00000070915	SLC12A3	-0.805253548137686	0.525444561227957	NA
ENSG00000070950	RAD18	-0.0615754605336906	0.244899066558702	0.698635600818573
ENSG00000070961	ATP2B1	-0.0781819076699115	0.275245321492608	NA
ENSG00000070985	TRPM5	1.30977369450525	0.427219016904846	NA
ENSG00000071051	NCK2	-0.162951460930322	0.0231649999276062	NA
ENSG00000071054	MAP4K4	0.0208717992932836	0.469972138032963	0.837627016513281
ENSG00000071073	MGAT4A	-0.00573458875606841	0.902462253469015	0.9739093085315
ENSG00000071082	RPL31	0.0253489102974115	0.564406544346646	0.88253499770945
ENSG00000071127	WDR1	-0.0169232396508119	0.658035586273813	0.910930534137793
ENSG00000071189	SNX13	0.0554399074275174	0.397174801887758	NA
ENSG00000071203	MS4A12	NA	NA	NA
ENSG00000071205	ARHGAP10	0.013886813459455	0.894300771202965	NA
ENSG00000071242	RPS6KA2	-0.117307179810045	0.583526190572954	NA
ENSG00000071243	ING3	0.0018104870218604	0.983063313018615	NA
ENSG00000071246	VASH1	0.0257003023395581	0.800203624149519	NA
ENSG00000071282	LMCD1	-2.86150782871178	0.318910839986013	NA
ENSG00000071462	WBSCR22	0.0621029498897117	0.186548934134233	0.636833716168696
ENSG00000071537	SEL1L	-0.0280480468885738	0.528165798494511	0.868269318756346
ENSG00000071539	TRIP13	-0.0179745222330233	0.700086348350956	0.926857617030047
ENSG00000071553	ATP6AP1	-0.0593516370725794	0.286695977552334	NA
ENSG00000071564	TCF3	-0.0328083675637299	0.372772925493003	0.779415750072945
ENSG00000071575	TRIB2	-0.0290163230472633	0.637615000081499	NA
ENSG00000071626	DAZAP1	0.0231090467139467	0.50724942930915	0.857386203522545
ENSG00000071655	MBD3	0.00934373071715096	0.868811784224448	0.967186199033046
ENSG00000071677	PRLH	NA	NA	NA
ENSG00000071794	HLTF	-0.0468123312360276	0.290146981013634	0.727748829594276
ENSG00000071859	FAM50A	0.0477522535176517	0.404793456003005	NA
ENSG00000071889	FAM3A	0.134592818768223	0.138381752862675	NA
ENSG00000071894	CPSF1	0.0329180721752339	0.439149230828605	0.825873060215195
ENSG00000071909	MYO3B	-0.573314838344358	0.745677006112059	NA
ENSG00000071967	CYBRD1	0.00915989504904076	0.919855879552897	NA
ENSG00000071991	CDH19	NA	NA	NA
ENSG00000071994	PDCD2	-0.162806269950843	0.00130205557357559	0.174053084320676
ENSG00000072041	SLC6A15	0.816280743857224	0.522047352730284	NA
ENSG00000072042	RDH11	-0.0433987852282487	0.366212990539719	0.777478223787665
ENSG00000072062	PRKACA	0.000137966824237723	0.997735470439086	0.999567137969397
ENSG00000072071	LPHN1	0.0414916170190611	0.409185009746142	0.808415421691705
ENSG00000072080	SPP2	NA	NA	NA
ENSG00000072110	ACTN1	0.00648987301186535	0.909180861381739	0.975307747957945
ENSG00000072121	ZFYVE26	0.0940940108623243	0.190256335723209	NA
ENSG00000072133	RPS6KA6	NA	NA	NA
ENSG00000072134	EPN2	0.0837815674139555	0.567994414019078	NA
ENSG00000072135	PTPN18	0.0728975471515469	0.331904469734029	NA
ENSG00000072163	LIMS2	0.184657287013787	0.00639518002411021	NA
ENSG00000072182	ASIC4	-1.32248317944684	0.401264802017073	NA
ENSG00000072195	SPEG	0.159884208831476	0.1040173369614	NA
ENSG00000072201	LNX1	-0.239077477459697	0.295118810236409	NA
ENSG00000072210	ALDH3A2	-0.0130671997805878	0.856386984525691	NA
ENSG00000072274	TFRC	-0.0305519228476669	0.328899380920765	0.755045453796467
ENSG00000072310	SREBF1	0.0670410098100474	0.095323992603825	0.535313948107965
ENSG00000072315	TRPC5	-0.957787948419168	0.816777355117946	NA
ENSG00000072364	AFF4	-0.0297760744443781	0.509360059453264	0.859113896489845
ENSG00000072401	UBE2D1	-0.0965251726215495	0.258811775467761	NA
ENSG00000072415	MPP5	-0.0159715490156393	0.80790280041608	NA
ENSG00000072422	RHOBTB1	-0.320800435886132	0.0825798987337756	NA
ENSG00000072444	ASAH2C	NA	NA	NA
ENSG00000072501	SMC1A	-0.00910858249560659	0.79767108153368	0.9489347463354
ENSG00000072506	HSD17B10	0.0118687185480626	0.827945683731781	0.953686421822185
ENSG00000072518	MARK2	-0.0220510825369592	0.661541090538434	0.910930534137793
ENSG00000072571	HMMR	-0.0100644704060846	0.836467057754014	0.956964408691325
ENSG00000072609	CHFR	-0.513687162500185	0.301050805161414	NA
ENSG00000072657	TRHDE	-1.99508092583757	0.18380492023802	NA
ENSG00000072682	P4HA2	-0.333026360641643	0.829265928255153	NA
ENSG00000072694	FCGR2B	NA	NA	NA
ENSG00000072736	NFATC3	0.00886082672490967	0.864444923774032	0.965977318478841
ENSG00000072756	TRNT1	0.000732947959357385	0.990633648976417	NA
ENSG00000072778	ACADVL	0.217031718773957	2.43391705168612e-05	0.018595126274882
ENSG00000072786	STK10	0.0439574014653487	0.502902127145703	NA
ENSG00000072803	FBXW11	-0.0167520348918321	0.739811736995206	0.933932860317808
ENSG00000072818	ACAP1	0.10926328273419	0.0109592098811082	0.33595848836023
ENSG00000072832	CRMP1	0.379165030851065	0.729361179992676	NA
ENSG00000072840	EVC	NA	NA	NA
ENSG00000072849	DERL2	0.032267100391576	0.634883511362798	NA
ENSG00000072858	SIDT1	0.0317208350988473	0.822340790082217	NA
ENSG00000072864	NDE1	0.0237032602699767	0.672394571969756	0.917310503142835
ENSG00000072952	MRVI1	0.284541788444571	0.590419517457757	NA
ENSG00000072954	TMEM38A	0.189139276727075	0.422322938631949	NA
ENSG00000072958	AP1M1	-0.000519397672375452	0.992054320152889	0.998326528710231
ENSG00000073008	PVR	-0.0183314754858692	0.861086070806831	NA
ENSG00000073009	IKBKG	0.280460204072742	0.0672875739568747	NA
ENSG00000073050	XRCC1	0.0649069964833194	0.341627209422637	NA
ENSG00000073060	SCARB1	0.0507418637380316	0.396937286786434	NA
ENSG00000073067	CYP2W1	-0.860812442105761	0.735592625050822	NA
ENSG00000073111	MCM2	-0.0285406082428568	0.452879751744113	0.832932427377233
ENSG00000073146	MOV10L1	NA	NA	NA
ENSG00000073150	PANX2	0.310088077401911	0.62245456813561	NA
ENSG00000073169		0.0114182675789922	0.892967273475378	NA
ENSG00000073282	TP63	-2.21239485081079	0.226369889243574	NA
ENSG00000073331	ALPK1	0.0795720917694512	0.4782069623813	NA
ENSG00000073350	LLGL2	0.0938763450557475	0.495392934095196	NA
ENSG00000073417	PDE8A	0.0514202324333041	0.560643622262936	NA
ENSG00000073464	CLCN4	0.00400053940396626	0.999040426672097	NA
ENSG00000073536	NLE1	0.0546751469877318	0.32658219322814	0.753191838363263
ENSG00000073578	SDHA	-0.011010140459877	0.815737839818803	0.950021280888041
ENSG00000073584	SMARCE1	-0.0516627262319728	0.236583603161604	0.688650191332853
ENSG00000073598	FNDC8	-0.468672267708432	0.219435674839288	NA
ENSG00000073605	GSDMB	0.269181556539607	0.0390562356678793	NA
ENSG00000073614	KDM5A	0.0408357951724861	0.332681520253712	0.757937743804542
ENSG00000073670	ADAM11	0.200967541747986	0.268804532644652	NA
ENSG00000073711	PPP2R3A	-0.207074267996511	0.279057208010379	NA
ENSG00000073712	FERMT2	-0.0448025099692928	0.50972617010249	NA
ENSG00000073734	ABCB11	-0.95778766608916	0.819804916998819	NA
ENSG00000073737	DHRS9	NA	NA	NA
ENSG00000073754	CD5L	0.00400055010264677	0.99866498179847	NA
ENSG00000073756	PTGS2	NA	NA	NA
ENSG00000073792	IGF2BP2	-0.602690116301813	0.258396712305093	NA
ENSG00000073803	MAP3K13	-0.0635346467130489	0.83622786641001	NA
ENSG00000073849	ST6GAL1	-0.0825361916446092	0.207549775323402	NA
ENSG00000073861	TBX21	-1.07299724083383	0.154803461331141	NA
ENSG00000073905	VDAC1P1	-1.72997591389819	0.156421707394194	NA
ENSG00000073910	FRY	-0.0590720996584128	0.733575751661405	NA
ENSG00000073921	PICALM	-0.02213642339912	0.62756761280523	0.907001668293202
ENSG00000073969	NSF	-0.0581735300996	0.318303514994863	NA
ENSG00000074047	GLI2	0.00400052268037056	0.999275784142711	NA
ENSG00000074054	CLASP1	0.029372342008672	0.567694291439127	0.883217038148584
ENSG00000074071	MRPS34	-0.0864475894827728	0.0763262341375331	0.499257216447562
ENSG00000074181	NOTCH3	-0.076117081386318	0.109186553165271	0.552650571314252
ENSG00000074201	CLNS1A	-0.00182179071877533	0.966466391215242	0.987318369560621
ENSG00000074211	PPP2R2C	-0.957786829351921	0.827966592882149	NA
ENSG00000074219	TEAD2	-0.719681245203989	0.482552224589242	NA
ENSG00000074266	EED	-0.0509460933203579	0.391657041931502	NA
ENSG00000074276	CDHR2	-0.197636234252771	0.723153432049867	NA
ENSG00000074317	SNCB	0.219464297967324	0.847615988700636	NA
ENSG00000074319	TSG101	0.00480651961353776	0.939075384544821	NA
ENSG00000074356	C17orf85	0.134740861268036	0.0283598792301072	0.386679075501282
ENSG00000074370	ATP2A3	0.0147571292330829	0.631161193709763	0.907001668293202
ENSG00000074410	CA12	0.992297534318653	0.495150279928765	NA
ENSG00000074416	MGLL	-0.0746045770027032	0.74023447839197	NA
ENSG00000074527	NTN4	0.121920041296633	0.750435527972712	NA
ENSG00000074582	BCS1L	0.0817110171720942	0.252371879048172	NA
ENSG00000074590	NUAK1	-2.45639531129842	0.0807140889305874	NA
ENSG00000074603	DPP8	-0.0334092075659745	0.502393574271045	0.855604763351556
ENSG00000074621	SLC24A1	-0.0153861282737853	0.894008610656466	NA
ENSG00000074657	ZNF532	-1.84951121639657	0.508310544517155	NA
ENSG00000074660	SCARF1	0.0819503171692709	0.862872122794983	NA
ENSG00000074695	LMAN1	-0.0874044719825007	0.0592567274238883	0.466333224236366
ENSG00000074696	PTPLAD1	-0.0715398667305387	0.102740303646833	0.542402196395576
ENSG00000074706	IPCEF1	0.0965848006654368	0.421413166208422	NA
ENSG00000074755	ZZEF1	0.0309871471209358	0.600779649612857	0.896718119426526
ENSG00000074771	NOX3	NA	NA	NA
ENSG00000074800	ENO1	0.0206915064621541	0.603519327243747	0.896718119426526
ENSG00000074803	SLC12A1	-0.256048580075608	0.843196939864004	NA
ENSG00000074842	C19orf10	0.027608235342561	0.68239977941086	NA
ENSG00000074855	ANO8	0.160746422332135	0.0738149250560759	NA
ENSG00000074935	TUBE1	0.0122883618904748	0.880131447012282	NA
ENSG00000074964	ARHGEF10L	0.00400052268036993	0.999275784142712	NA
ENSG00000074966	TXK	-0.0309740756719511	0.921978934600371	NA
ENSG00000075035	WSCD2	-0.969443920892184	0.639145014287748	NA
ENSG00000075043	KCNQ2	0.0027954786763437	0.997657274412212	NA
ENSG00000075073	TACR2	0.32477554148144	0.740045197467626	NA
ENSG00000075089	ACTR6	-0.054388343362773	0.395526812774595	NA
ENSG00000075131	TIPIN	-0.135823671176287	0.0277030999693609	NA
ENSG00000075142	SRI	-0.0763161799075574	0.199242582158138	NA
ENSG00000075151	EIF4G3	0.0619550091889365	0.179497367673023	0.635871480380317
ENSG00000075188	NUP37	-0.0203127467880292	0.734256154726741	NA
ENSG00000075213	SEMA3A	0.965787874712662	0.826552240313567	NA
ENSG00000075218	GTSE1	0.0280663600399675	0.550538273863708	0.873929186522214
ENSG00000075223	SEMA3C	0.0040005356579272	0.999112588533033	NA
ENSG00000075234	TTC38	-0.681638044029778	0.225297535568598	NA
ENSG00000075239	ACAT1	-0.0516830956517757	0.333423880875321	0.757937743804542
ENSG00000075240	GRAMD4	0.0843685697471714	0.071077039037386	0.491187790014891
ENSG00000075275	CELSR1	-0.124343965546292	0.517341667585465	NA
ENSG00000075290	WNT8B	0.275310594349665	0.448253278383264	NA
ENSG00000075292	ZNF638	0.0572029522157721	0.260490075930337	0.708308248995355
ENSG00000075303	SLC25A40	-0.0877655548295668	0.196264422669078	NA
ENSG00000075336	TIMM21	-0.0263811807948728	0.752615297988847	NA
ENSG00000075340	ADD2	-0.054383671241234	0.764424807373755	NA
ENSG00000075388	FGF4	NA	NA	NA
ENSG00000075391	RASAL2	-0.957786829351921	0.827966592882149	NA
ENSG00000075399	VPS9D1	-0.0545816777142904	0.611933609936463	NA
ENSG00000075407	ZNF37A	0.0135096109946091	0.785773281933996	0.946674347291554
ENSG00000075413	MARK3	-0.00336514746028027	0.947781088036357	0.984167642943866
ENSG00000075415	SLC25A3	-0.0396618911863442	0.191220914726153	0.639576132468848
ENSG00000075420	FNDC3B	0.0212808800512765	0.825705616055136	NA
ENSG00000075426	FOSL2	-0.149735967074853	0.225570038277333	NA
ENSG00000075429	CACNG5	NA	NA	NA
ENSG00000075461	CACNG4	0.00400054839617602	0.998754673324685	NA
ENSG00000075539	FRYL	0.0156201321347602	0.748067116937044	0.936923405475249
ENSG00000075568	TMEM131	0.00427449713017302	0.935026595862713	0.981264174779001
ENSG00000075618	FSCN1	-0.212778473941353	0.232377365085438	NA
ENSG00000075624	ACTB	-0.0275974484035751	0.429567365173566	0.819556427021759
ENSG00000075643	MOCOS	-0.239009515371195	0.808430133951643	NA
ENSG00000075651	PLD1	-1.90468596466072	0.363276214262185	NA
ENSG00000075673	ATP12A	0.915334724913638	0.703901543918915	NA
ENSG00000075702	WDR62	0.158852404064936	0.00781779736328056	0.30797153844963
ENSG00000075711	DLG1	-0.0232620425455042	0.675972016544283	0.918308480937431
ENSG00000075785	RAB7A	-0.0653268110487935	0.0803216604952791	0.508837053220508
ENSG00000075790	BCAP29	-0.0818321171293156	0.175980114418749	NA
ENSG00000075826	SEC31B	0.228801101467469	0.00945233299335051	NA
ENSG00000075856	SART3	0.0548380175141396	0.21820223336769	0.669995778792712
ENSG00000075884	ARHGAP15	0.0236732247843022	0.600125841948841	0.896718119426526
ENSG00000075886	TUBA3D	0.484498861938464	0.253890335504364	NA
ENSG00000075891	PAX2	-2.39601317254281	0.538936471718047	NA
ENSG00000075914	EXOSC7	0.0247056379388788	0.669476762901189	NA
ENSG00000075945	KIFAP3	-0.090612057312246	0.17262965449872	NA
ENSG00000075975	MKRN2	-0.111774638586423	0.0454425159945343	NA
ENSG00000076003	MCM6	-0.0467702238275794	0.168894787582822	0.628769594724929
ENSG00000076043	REXO2	0.0406450004656226	0.554679867661345	NA
ENSG00000076053	RBM7	-0.11875792170219	0.103080732903862	NA
ENSG00000076067	RBMS2	0.17061870851281	0.121239967754272	NA
ENSG00000076108	BAZ2A	-0.0148746098274904	0.746214242012203	0.935984162260067
ENSG00000076201	PTPN23	0.0807532136466581	0.211413123367971	NA
ENSG00000076242	MLH1	0.0294717697293107	0.530592997376696	0.868269318756346
ENSG00000076248	UNG	-0.0637953240548729	0.111894145716492	0.556861169056875
ENSG00000076258	FMO4	0.0735043467230708	0.798250828321	NA
ENSG00000076321	KLHL20	0.00414919912285382	0.959800156451803	NA
ENSG00000076344	RGS11	0.00400053937465339	0.999041061463982	NA
ENSG00000076351	SLC46A1	0.316241152211372	0.815070367720697	NA
ENSG00000076356	PLXNA2	-0.00610118712717563	0.997098993491287	NA
ENSG00000076382	SPAG5	0.0598798976915354	0.198663882779848	0.647140589095795
ENSG00000076513	ANKRD13A	-0.0216179863847986	0.660814528431347	0.910930534137793
ENSG00000076554	TPD52	-0.0960813686566041	0.0494723338882572	0.433048437338526
ENSG00000076555	ACACB	-0.0185505058533675	0.838346906584948	NA
ENSG00000076604	TRAF4	0.0328443772448534	0.542498581749262	0.871572755239892
ENSG00000076641	PAG1	-0.0556288247171742	0.388447012885451	0.789291270862991
ENSG00000076650	GPATCH1	-0.0253857601953596	0.768951689358851	NA
ENSG00000076662	ICAM3	0.0284100905972711	0.585241712373537	0.891592459240302
ENSG00000076685	NT5C2	-0.0589097993306355	0.36066288103855	NA
ENSG00000076706	MCAM	0.205458944658658	0.0759051190477067	NA
ENSG00000076716	GPC4	-0.399355789353746	0.147876956993887	NA
ENSG00000076770	MBNL3	0.00407835690736883	0.948080350435941	0.984167642943866
ENSG00000076826	CAMSAP3	-0.11727723898195	0.339985446144458	NA
ENSG00000076864	RAP1GAP	-0.014397220770131	0.790744194336563	NA
ENSG00000076924	XAB2	0.0301013283823296	0.738846199545947	0.933330847310025
ENSG00000076928	ARHGEF1	0.0486512907833982	0.208729176799054	0.656791973123876
ENSG00000076944	STXBP2	0.13181020118992	0.0887688760521168	NA
ENSG00000076984	MAP2K7	0.00476792275088117	0.934030785393768	NA
ENSG00000077009	NMRK2	NA	NA	NA
ENSG00000077044	DGKD	0.037446255241995	0.484856334446495	0.842269757883406
ENSG00000077063	CTTNBP2	0.461668391996732	0.641262051207797	NA
ENSG00000077080	ACTL6B	0.0977846115353193	0.900084151934543	NA
ENSG00000077092	RARB	-0.297739824161957	0.691976655237806	NA
ENSG00000077097	TOP2B	-0.0460110950581109	0.176802545045361	0.635605345228748
ENSG00000077147	TM9SF3	-0.117145459907079	0.0102222754426687	0.33595848836023
ENSG00000077150	NFKB2	0.151059155069908	0.0334767344500797	NA
ENSG00000077152	UBE2T	-0.0316104958272767	0.538576052003859	0.871572755239892
ENSG00000077157	PPP1R12B	0.18134525943595	0.0314964800316187	NA
ENSG00000077232	DNAJC10	-0.0673160051854483	0.141162323048345	0.590624396544005
ENSG00000077235	GTF3C1	0.0472904996344503	0.309674776930643	0.736127970052929
ENSG00000077238	IL4R	0.109946202757202	0.396656932794631	NA
ENSG00000077254	USP33	-0.0295220641460516	0.637774550356582	NA
ENSG00000077264	PAK3	0.00736470724108671	0.993403358367986	NA
ENSG00000077274	CAPN6	0.125239970119363	0.802893336924372	NA
ENSG00000077279	DCX	-0.0112157057287004	0.996746608423733	NA
ENSG00000077312	SNRPA	-0.0438474476589553	0.41242150887038	0.811004525012435
ENSG00000077327	SPAG6	-0.365173794940078	0.566794195152869	NA
ENSG00000077348	EXOSC5	0.0833163397891257	0.28959336767647	NA
ENSG00000077380	DYNC1I2	-0.0042311020936895	0.940535566741057	0.982314253339336
ENSG00000077420	APBB1IP	-0.0702427278510549	0.123196466082667	0.567000602934684
ENSG00000077454	LRCH4	0.0800051045589322	0.172910098310132	0.632088512343908
ENSG00000077458	FAM76B	-0.0267859806559029	0.702763246032827	NA
ENSG00000077463	SIRT6	0.15145716563136	0.0806714233775263	NA
ENSG00000077498	TYR	NA	NA	NA
ENSG00000077514	POLD3	0.069050588003049	0.256271934249653	NA
ENSG00000077522	ACTN2	-0.545744869186365	0.445466835569061	NA
ENSG00000077549	CAPZB	-0.00596261183568961	0.880945012131599	0.969801137274556
ENSG00000077585	GPR137B	-0.102530510290908	0.464585361963804	NA
ENSG00000077616	NAALAD2	-0.102459569293743	0.628353376155744	NA
ENSG00000077684	JADE1	-0.00576787337023585	0.901281437174716	0.9739093085315
ENSG00000077713	SLC25A43	-0.0474272494350843	0.679041027431301	NA
ENSG00000077721	UBE2A	-0.0242261634395276	0.594944522085954	0.895464174298009
ENSG00000077782	FGFR1	0.00849939402783569	0.939578383509594	NA
ENSG00000077800	FKBP6	-3.42898575199192	0.0683259506593155	NA
ENSG00000077809	GTF2I	-0.049632450468275	0.378304001077575	0.782839265501807
ENSG00000077935	SMC1B	-0.0539762767975149	0.460722681857895	NA
ENSG00000077942	FBLN1	0.00848600283274701	0.996705982912703	NA
ENSG00000077943	ITGA8	0.0040005226803672	0.999275784142712	NA
ENSG00000077984	CST7	-0.105098776651134	0.582790156167966	NA
ENSG00000078018	MAP2	-0.360745111609101	0.704843295266016	NA
ENSG00000078043	PIAS2	-0.120267599902768	0.0892528760951522	NA
ENSG00000078053	AMPH	0.257413863630276	0.492116482153928	NA
ENSG00000078061	ARAF	0.0127402578677262	0.859379581548561	NA
ENSG00000078070	MCCC1	0.0988333867063519	0.141380235232517	NA
ENSG00000078081	LAMP3	-0.0612526352679206	0.38516106466725	NA
ENSG00000078098	FAP	-0.915024451437709	0.718261544917648	NA
ENSG00000078114	NEBL	-0.00289207924779242	0.998572024228442	NA
ENSG00000078124	ACER3	-0.119372525888895	0.0745859717482458	NA
ENSG00000078140	UBE2K	-0.0599842804208723	0.169433589670633	0.628769594724929
ENSG00000078142	PIK3C3	-0.127474739332929	0.0764817582981068	NA
ENSG00000078177	N4BP2	-0.0368032987746452	0.572381526150126	0.887017212938532
ENSG00000078237	C12orf5	-0.135276134308685	0.105134620209844	NA
ENSG00000078246	TULP3	-0.0813013643887541	0.261690561667173	NA
ENSG00000078269	SYNJ2	9.94622484442681e-05	0.99860097673608	NA
ENSG00000078295	ADCY2	NA	NA	NA
ENSG00000078304	PPP2R5C	-0.0452406949618742	0.262099078630857	0.708308248995355
ENSG00000078319	PMS2P1	0.026406708598579	0.761628673132843	NA
ENSG00000078328	RBFOX1	NA	NA	NA
ENSG00000078369	GNB1	-0.0768086310362859	0.0274030581271749	0.386679075501282
ENSG00000078399	HOXA9	-0.879431328073761	0.754744895806579	NA
ENSG00000078401	EDN1	-0.89773988826246	0.664315416603294	NA
ENSG00000078403	MLLT10	-0.0619278055152682	0.294250920875374	NA
ENSG00000078487	ZCWPW1	0.113445729378705	0.665627832441786	NA
ENSG00000078549	ADCYAP1R1	-0.957786829351921	0.827966592882149	NA
ENSG00000078579	FGF20	NA	NA	NA
ENSG00000078589	P2RY10	-0.0649467521848708	0.778793990325799	NA
ENSG00000078596	ITM2A	-0.00732681081506741	0.838434031533059	0.957278791319997
ENSG00000078618	NRD1	0.0154048793571217	0.667226542991759	0.913857277485491
ENSG00000078668	VDAC3	0.0233917827295455	0.54553153344989	0.871572755239892
ENSG00000078674	PCM1	-0.000681032570185151	0.985592368739401	0.993620316171229
ENSG00000078687	TNRC6C	0.0241704360271304	0.660088436320571	0.910930534137793
ENSG00000078699	CBFA2T2	-0.0654513409120877	0.346866105954187	NA
ENSG00000078725	BRINP1	NA	NA	NA
ENSG00000078747	ITCH	-0.0505388144396891	0.258193590422208	0.708219359417904
ENSG00000078795	PKD2L2	0.272336885782874	0.673710788964986	NA
ENSG00000078804	TP53INP2	-0.0463471712923248	0.675641160146929	NA
ENSG00000078808	SDF4	-0.0314426660878292	0.532572885136124	0.869220167249407
ENSG00000078814	MYH7B	0.676844802891671	0.0762736473578741	NA
ENSG00000078898	BPIFB2	0.965787874712662	0.826552240313567	NA
ENSG00000078900	TP73	0.464629351561215	0.468902845418433	NA
ENSG00000078902	TOLLIP	-0.140129448582963	0.0477958621337547	NA
ENSG00000078967	UBE2D4	-0.037000417407106	0.726448595042994	NA
ENSG00000079101	CLUL1	-0.460274699526874	0.611541967435899	NA
ENSG00000079102	RUNX1T1	NA	NA	NA
ENSG00000079112	CDH17	-1.8054134527114	0.272802377182091	NA
ENSG00000079134	THOC1	0.00540200440790205	0.907749089926034	0.97460459148549
ENSG00000079150	FKBP7	-0.0958032311310599	0.367561920222856	NA
ENSG00000079156	OSBPL6	-0.108968452686249	0.417690208824393	NA
ENSG00000079215	SLC1A3	0.085864084797851	0.746340114396621	NA
ENSG00000079246	XRCC5	-0.0345483039422869	0.246234863669065	0.699863972630824
ENSG00000079257	LXN	-0.0129542445221744	0.993728849722445	NA
ENSG00000079263	SP140	0.0754205956976197	0.911544561466712	NA
ENSG00000079277	MKNK1	-0.0506156132115908	0.435862849503102	NA
ENSG00000079308	TNS1	0.00400052690224003	0.999232913611806	NA
ENSG00000079313	REXO1	-0.0680060788870158	0.169537351457245	0.628769594724929
ENSG00000079332	SAR1A	-0.0297053492288849	0.525064622191664	0.868269318756346
ENSG00000079335	CDC14A	-0.0117408560356941	0.93964121224119	NA
ENSG00000079337	RAPGEF3	-0.152800339696613	0.667959405465405	NA
ENSG00000079385	CEACAM1	-0.232921012567852	0.638489327644618	NA
ENSG00000079387	SENP1	-0.0438738072818143	0.362432150861959	0.776150716264894
ENSG00000079393	DUSP13	1.8444227029288	0.6729340705054	NA
ENSG00000079432	CIC	0.0658390897475427	0.259536092864102	0.708308248995355
ENSG00000079435	LIPE	0.0422548790280276	0.754410085086089	NA
ENSG00000079459	FDFT1	-0.048312230071018	0.151732203069115	0.603574792089722
ENSG00000079462	PAFAH1B3	-0.0402171807691546	0.475135865782804	0.837958913799775
ENSG00000079482	OPHN1	NA	NA	NA
ENSG00000079557	AFM	0.965787874712661	0.826552240313567	NA
ENSG00000079616	KIF22	0.105106171022875	0.018365483342833	0.353101561540284
ENSG00000079689	SCGN	NA	NA	NA
ENSG00000079691	LRRC16A	-0.0837815536666854	0.58116547030679	NA
ENSG00000079739	PGM1	0.00991243945445073	0.86212080014157	NA
ENSG00000079785	DDX1	-0.0474808189269898	0.181193342053752	0.635871480380317
ENSG00000079805	DNM2	0.0198905605976285	0.642709427798024	0.909040794210704
ENSG00000079819	EPB41L2	0.0134407714993744	0.766120092063694	0.943192044210492
ENSG00000079841	RIMS1	NA	NA	NA
ENSG00000079931	MOXD1	0.00400052767568718	0.999224202426189	NA
ENSG00000079950	STX7	-0.0341397848152304	0.655339886230048	NA
ENSG00000079974	RABL2B	-0.0703807902713741	0.393371867836421	NA
ENSG00000079999	KEAP1	-0.0327763223382374	0.574552300702929	0.887485057917183
ENSG00000080007	DDX43	-0.957788022147762	0.815961273805316	NA
ENSG00000080031	PTPRH	-0.986330413805143	0.321067791163694	NA
ENSG00000080166	DCT	0.930219299051938	0.0905233021937302	NA
ENSG00000080189	SLC35C2	0.196824352830755	0.00951380138002884	NA
ENSG00000080200	CRYBG3	0.0323833131560432	0.851205586577954	NA
ENSG00000080224	EPHA6	0.00400052268037072	0.999275784142711	NA
ENSG00000080293	SCTR	NA	NA	NA
ENSG00000080298	RFX3	-0.0930544932237909	0.396324933795998	NA
ENSG00000080345	RIF1	-0.0200489004827759	0.629420260917493	0.907001668293202
ENSG00000080371	RAB21	-0.0860800454753774	0.167073540942259	0.626320830617693
ENSG00000080493	SLC4A4	-0.0942203333265844	0.161894899520503	NA
ENSG00000080503	SMARCA2	-0.0915440917950481	0.174888990275442	NA
ENSG00000080511	RDH8	NA	NA	NA
ENSG00000080546	SESN1	-0.153831698123379	0.145319022033067	NA
ENSG00000080561	MID2	NA	NA	NA
ENSG00000080572	PIH1D3	-1.9015611478459	0.336966197753455	NA
ENSG00000080573	COL5A3	0.568601222918317	0.791624792200031	NA
ENSG00000080603	SRCAP	0.0938311483641448	0.20935497013037	0.657562848388603
ENSG00000080608	KIAA0020	-0.0623361899588493	0.189996039959279	0.638919446518854
ENSG00000080618	CPB2	0.338544045661306	0.340072435860402	NA
ENSG00000080644	CHRNA3	-0.02072400952375	0.835091245112711	NA
ENSG00000080709	KCNN2	0.281853735299274	0.169207231477337	NA
ENSG00000080802	CNOT4	-0.0860452962846243	0.303223933119724	NA
ENSG00000080815	PSEN1	-0.0535532111515682	0.387844146769677	NA
ENSG00000080819	CPOX	-0.162859973835488	0.0218839769349579	NA
ENSG00000080822	CLDND1	-0.0908647223283095	0.181779612904104	NA
ENSG00000080823	MOK	-0.0601357437079419	0.673745458636957	NA
ENSG00000080824	HSP90AA1	-0.0300648943236436	0.300845055565407	0.730256133556198
ENSG00000080839	RBL1	-0.0578560198555117	0.355530010099377	0.772256132501619
ENSG00000080845	DLGAP4	-0.00578313404769145	0.942211143245819	NA
ENSG00000080854	IGSF9B	0.184702207370074	0.167184137546097	NA
ENSG00000080910	CFHR2	NA	NA	NA
ENSG00000080947	CROCCP3	0.483690622573212	0.0259974137703638	NA
ENSG00000080986	NDC80	0.0380711319259323	0.468902011658964	0.837627016513281
ENSG00000081014	AP4E1	-0.0544871814679817	0.386269157564005	NA
ENSG00000081019	RSBN1	-0.0589780825549326	0.310887768117597	NA
ENSG00000081026	MAGI3	-0.073866802710771	0.480330254464826	NA
ENSG00000081041	CXCL2	NA	NA	NA
ENSG00000081051	AFP	NA	NA	NA
ENSG00000081052	COL4A4	0.401986359861897	0.507495741643865	NA
ENSG00000081059	TCF7	-0.0422292192912687	0.149512371151622	0.602534252732923
ENSG00000081087	OSTM1	-0.163612933954977	0.0103401078019602	NA
ENSG00000081138	CDH7	NA	NA	NA
ENSG00000081148	IMPG2	0.677465477685704	0.273454377891132	NA
ENSG00000081154	PCNP	-0.0593483089316866	0.169432309791891	0.628769594724929
ENSG00000081177	EXD2	0.0176587499865292	0.879297061810763	NA
ENSG00000081181	ARG2	0.0704933666202852	0.560418284675882	NA
ENSG00000081189	MEF2C	0.965787874712662	0.826552240313567	NA
ENSG00000081237	PTPRC	-0.025931494731337	0.463059434491098	0.837627016513281
ENSG00000081248	CACNA1S	0.891893787701321	0.721935419514537	NA
ENSG00000081277	PKP1	0.00264297934179671	0.991179320026932	NA
ENSG00000081307	UBA5	-0.00176958108430012	0.974576281743383	0.989165231978383
ENSG00000081320	STK17B	-0.0308819659567208	0.520234516518742	0.86780050516444
ENSG00000081377	CDC14B	-1.02427512303412	0.62148534062085	NA
ENSG00000081386	ZNF510	-0.0405923827214416	0.552694118275887	NA
ENSG00000081479	LRP2	0.207775395717884	0.346378059295855	NA
ENSG00000081665	ZNF506	0.0911911030642306	0.721405615668292	NA
ENSG00000081692	JMJD4	-0.0816629561281805	0.454091136041675	NA
ENSG00000081721	DUSP12	7.93032314440303e-05	0.999129144027405	NA
ENSG00000081760	AACS	0.0161128255899149	0.819926858544243	NA
ENSG00000081791	KIAA0141	0.0759948033779548	0.396112521011493	NA
ENSG00000081800	SLC13A1	NA	NA	NA
ENSG00000081803	CADPS2	NA	NA	NA
ENSG00000081818	PCDHB4	-2.45345802827278	0.31682452128085	NA
ENSG00000081842	PCDHA6	NA	NA	NA
ENSG00000081853	PCDHGA2	0.00400052659229666	0.999236322994908	NA
ENSG00000081870	HSPB11	-0.0695874511241192	0.364488608768165	NA
ENSG00000081913	PHLPP1	-0.0159783886055446	0.873444375456289	NA
ENSG00000081923	ATP8B1	0.879779177097607	0.0508080970079365	NA
ENSG00000081985	IL12RB2	0.558672229409286	0.384596009335536	NA
ENSG00000082014	SMARCD3	-0.0405208240070791	0.638129743311377	NA
ENSG00000082068	WDR70	0.0436951758310702	0.462819281806517	NA
ENSG00000082074	FYB	-0.0193271190940376	0.613056455184939	0.899683311105059
ENSG00000082126	MPP4	0.898809304180016	0.300141468454737	NA
ENSG00000082146	STRADB	-0.04531123573564	0.505871026723396	NA
ENSG00000082153	BZW1	-0.0633746561344053	0.0912413697302042	0.527189622302331
ENSG00000082175	PGR	NA	NA	NA
ENSG00000082196	C1QTNF3	0.0238304616095485	0.921013853910658	NA
ENSG00000082212	ME2	-0.118240476307442	0.00524234914423128	0.280566383239508
ENSG00000082213	C5orf22	-0.0641782877321412	0.292321233428802	NA
ENSG00000082258	CCNT2	0.0497050040039183	0.452461112670042	NA
ENSG00000082269	FAM135A	-0.049478115845185	0.592952728709134	NA
ENSG00000082293	COL19A1	NA	NA	NA
ENSG00000082397	EPB41L3	0.00400052690224003	0.999232913611806	NA
ENSG00000082438	COBLL1	0.00709407922979768	0.992155820201901	NA
ENSG00000082458	DLG3	0.0147779568216629	0.825415595445439	NA
ENSG00000082482	KCNK2	0.965787874712662	0.826552240313567	NA
ENSG00000082497	SERTAD4	-0.905808776800237	0.695462286020548	NA
ENSG00000082512	TRAF5	0.0318623734236898	0.616228917540697	NA
ENSG00000082515	MRPL22	-0.102966846020568	0.127524123464863	NA
ENSG00000082516	GEMIN5	-0.0155402471993956	0.786701033728767	0.946788872173044
ENSG00000082556	OPRK1	0.00400052268037072	0.999275784142711	NA
ENSG00000082641	NFE2L1	0.0586909390429597	0.153717813285128	0.608499530310039
ENSG00000082684	SEMA5B	0.00330453822776649	0.997657836848489	NA
ENSG00000082701	GSK3B	-0.0348979260078288	0.463720245700973	0.837627016513281
ENSG00000082781	ITGB5	0.181909571232585	0.696755946508646	NA
ENSG00000082805	ERC1	-0.0377117946211822	0.538300912633043	NA
ENSG00000082898	XPO1	-0.0525511730288775	0.174675891815202	0.634279379024784
ENSG00000082929	C4orf6	0.00400052268036975	0.999275784142712	NA
ENSG00000082996	RNF13	-0.0286007292514254	0.726815374016725	NA
ENSG00000083067	TRPM3	-0.957786829351921	0.827966592882149	NA
ENSG00000083093	PALB2	-0.0360743779294158	0.597978161538919	NA
ENSG00000083097	DOPEY1	0.147444294393223	0.0665059772676952	NA
ENSG00000083099	LYRM2	-0.085883588380357	0.111839356844147	0.556861169056875
ENSG00000083123	BCKDHB	-0.00611289625140016	0.942863479255628	NA
ENSG00000083168	KAT6A	-0.0291155154539029	0.465021674897427	0.837627016513281
ENSG00000083223	ZCCHC6	-0.0273718489318032	0.681099825982253	NA
ENSG00000083290	ULK2	0.81578171897484	0.376875847686851	NA
ENSG00000083307	GRHL2	NA	NA	NA
ENSG00000083312	TNPO1	-0.0296533869117136	0.448683016304945	0.830183768973167
ENSG00000083444	PLOD1	0.0772205816820985	0.315184434109212	NA
ENSG00000083454	P2RX5	0.0563944205513294	0.544165391051119	NA
ENSG00000083457	ITGAE	0.102837772447932	0.140599200951697	NA
ENSG00000083520	DIS3	-0.0468664380979115	0.319597558151158	0.747521221140152
ENSG00000083535	PIBF1	0.107282205930784	0.328585664749786	NA
ENSG00000083544	TDRD3	-0.0739469900877393	0.432378639207139	NA
ENSG00000083622		0.00400052268036993	0.999275784142712	NA
ENSG00000083635	NUFIP1	-0.136158446270965	0.103612098666788	NA
ENSG00000083642	PDS5B	0.000946284443144259	0.982891139263426	0.99250440179389
ENSG00000083720	OXCT1	0.0128514252284097	0.758818884328578	0.939126254848166
ENSG00000083750	RRAGB	0.0909877773897043	0.572549560177135	NA
ENSG00000083782	EPYC	NA	NA	NA
ENSG00000083799	CYLD	0.00698117548891671	0.907069791338316	NA
ENSG00000083807	SLC27A5	-0.0284904073300045	0.789269502966045	NA
ENSG00000083812	ZNF324	0.0800839950401096	0.385766116379787	NA
ENSG00000083814	ZNF671	0.0471929633576669	0.700889078429314	NA
ENSG00000083817	ZNF416	-0.0960480116873919	0.479890446132538	NA
ENSG00000083828	ZNF586	0.105999986000653	0.353766602436599	NA
ENSG00000083838	ZNF446	0.175539780858646	0.141184747356623	NA
ENSG00000083842		NA	NA	NA
ENSG00000083844	ZNF264	0.257311142547882	0.0103630295358107	NA
ENSG00000083845	RPS5	0.00223906364139398	0.973835206713643	0.989112068504684
ENSG00000083857	FAT1	0.0567195506219859	0.67323387703981	0.91782776955463
ENSG00000083896	YTHDC1	0.0118615688468243	0.78896403937051	0.946788872173044
ENSG00000083937	CHMP2B	-0.0512837430869963	0.441669491150076	NA
ENSG00000084070	SMAP2	-0.0109870241990036	0.818990578554848	0.950021280888041
ENSG00000084072	PPIE	0.143708306898064	0.00694343292647279	0.294710153101401
ENSG00000084073	ZMPSTE24	-0.182231396700823	0.00159472721236221	0.174053084320676
ENSG00000084090	STARD7	-0.0899758887729469	0.0248406174160614	0.379564634117418
ENSG00000084092	NOA1	-0.0819977735135607	0.246944823440447	NA
ENSG00000084093	REST	-0.0564770457897005	0.324615775249162	0.753191838363263
ENSG00000084110	HAL	0.3293877224013	0.311565175347192	NA
ENSG00000084112	SSH1	-0.029692292660981	0.594680058255481	NA
ENSG00000084207	GSTP1	0.0227500386976832	0.599090528310903	0.896718119426526
ENSG00000084234	APLP2	-0.0931434960336383	0.0484752990868024	0.433048437338526
ENSG00000084444	KIAA1467	-0.12765268667279	0.115349956588665	NA
ENSG00000084453	SLCO1A2	0.965787874712661	0.826552240313567	NA
ENSG00000084463	WBP11	-0.0390755243551758	0.326986070163796	0.753191838363263
ENSG00000084623	EIF3I	0.0367895163053931	0.344847035313864	0.766565225549581
ENSG00000084628	NKAIN1	0.00299467131603596	0.996493421754377	NA
ENSG00000084636	COL16A1	0.0509243627884838	0.846354789000822	NA
ENSG00000084652	TXLNA	0.0348248955890661	0.403885675778797	0.80292243510893
ENSG00000084674	APOB	NA	NA	NA
ENSG00000084676	NCOA1	-0.0393961907137129	0.502606556219866	NA
ENSG00000084693	AGBL5	0.0635146613039006	0.254974147212466	NA
ENSG00000084710	EFR3B	-0.062136835816438	0.800725953302641	NA
ENSG00000084731	KIF3C	-0.0470288195492832	0.607889760882869	NA
ENSG00000084733	RAB10	-0.0759714251561667	0.0607121935133152	0.466337830096363
ENSG00000084734	GCKR	0.00400052268037056	0.999275784142711	NA
ENSG00000084754	HADHA	0.0182667906785447	0.712090790055593	0.928178509169028
ENSG00000084764	MAPRE3	0.281905692363652	0.141666332774533	NA
ENSG00000084774	CAD	0.0845408801155029	0.0467441467358427	0.432226142355839
ENSG00000085063	CD59	-0.0809615436594288	0.136806093888189	0.586113537900377
ENSG00000085117	CD82	-0.0392204615786331	0.411582355354238	0.810435359511954
ENSG00000085185	BCORL1	0.103168515054463	0.293485937532837	NA
ENSG00000085224	ATRX	-0.0392998721432992	0.426892010307676	0.819556427021759
ENSG00000085231	TAF9	-0.0143064121654686	0.758507104382181	0.939126254848166
ENSG00000085265	FCN1	NA	NA	NA
ENSG00000085274	MYNN	-0.107769458895427	0.225885410450895	NA
ENSG00000085276	MECOM	-0.602782760606815	0.284063891930367	NA
ENSG00000085365	SCAMP1	-0.0699720275539202	0.26829226033043	0.715395164836705
ENSG00000085377	PREP	-0.0422694451050371	0.423971178266743	0.817861586743296
ENSG00000085382	HACE1	-0.0113911731753709	0.875139620942158	NA
ENSG00000085415	SEH1L	-0.0563863873270292	0.171988181951922	0.630969241234138
ENSG00000085433	WDR47	-0.00429941938267079	0.957675905219273	NA
ENSG00000085449	WDFY1	-0.112202352286601	0.0676964536413253	NA
ENSG00000085465	OVGP1	0.370033654873434	0.0920732340555625	NA
ENSG00000085491	SLC25A24	-0.0947647277744212	0.174560460494673	NA
ENSG00000085511	MAP3K4	0.0231492474039624	0.719764453953068	NA
ENSG00000085514	PILRA	0.119568008439406	0.555403667024211	NA
ENSG00000085552	IGSF9	0.160464108828934	0.560607700429624	NA
ENSG00000085563	ABCB1	-0.957791724375783	0.752231534754677	NA
ENSG00000085644	ZNF213	0.00260317056792655	0.979812313094047	NA
ENSG00000085662	AKR1B1	0.0185679702328375	0.716083540073278	0.928178509169028
ENSG00000085719	CPNE3	-0.0294173836382854	0.58497004641251	0.891592459240302
ENSG00000085721	RRN3	-0.0343649732912821	0.46560196645116	0.837627016513281
ENSG00000085733	CTTN	-0.14140745998986	0.431472561788913	NA
ENSG00000085741	WNT11	0.00400053937465339	0.999041061463982	NA
ENSG00000085760	MTIF2	-0.0507287421332522	0.357993119231681	NA
ENSG00000085788	DDHD2	-0.0774079113775144	0.121349163965937	0.565999763552968
ENSG00000085831	TTC39A	0.0050503024754966	0.993529809013265	NA
ENSG00000085832	EPS15	-0.109030249082816	0.0492760500281811	0.433048437338526
ENSG00000085840	ORC1	-0.0194995745615751	0.729998549909261	0.931083292371745
ENSG00000085871	MGST2	0.0208699240693192	0.991727391266256	NA
ENSG00000085872	CHERP	0.00588198925133539	0.904598522462927	0.9739093085315
ENSG00000085978	ATG16L1	0.0578747687430645	0.433342254256273	NA
ENSG00000085982	USP40	-0.0890626574883054	0.381150122612805	NA
ENSG00000085998	POMGNT1	0.0720791921644338	0.200558914079291	0.647140589095795
ENSG00000085999	RAD54L	0.110997902033482	0.0276845712930845	0.386679075501282
ENSG00000086015	MAST2	-0.0160997520153332	0.803575494255036	NA
ENSG00000086061	DNAJA1	-0.036830594564148	0.364917224099095	0.777478223787665
ENSG00000086062	B4GALT1	0.0149001338835427	0.795279711469096	0.948582629539122
ENSG00000086065	CHMP5	0.0148495390355248	0.784029923587676	0.946333783088896
ENSG00000086102	NFX1	0.0140986628027898	0.770357908064686	0.943793513468649
ENSG00000086159	AQP6	-0.404822986692879	0.675354936092278	NA
ENSG00000086189	DIMT1	-0.0829151378516394	0.0715535642687902	0.491187790014891
ENSG00000086200	IPO11	-0.0522086642070651	0.366517358052788	0.777478223787665
ENSG00000086205	FOLH1	NA	NA	NA
ENSG00000086232	EIF2AK1	-0.0673809457996488	0.0826649443578623	0.513463556824446
ENSG00000086288	NME8	NA	NA	NA
ENSG00000086289	EPDR1	-0.115604432399185	0.0921779303110765	NA
ENSG00000086300	SNX10	-0.163245469912312	0.0145654102826045	NA
ENSG00000086475	SEPHS1	-0.0725834687150298	0.0409209419583887	0.409209419583887
ENSG00000086504	MRPL28	0.0807248664056986	0.211841668734987	0.658450101356916
ENSG00000086506	HBQ1	-0.247343126822423	0.631140800560363	NA
ENSG00000086544	ITPKC	-0.0706510649026119	0.612349399334932	NA
ENSG00000086548	CEACAM6	NA	NA	NA
ENSG00000086570	FAT2	0.489541745969415	0.25137364159149	NA
ENSG00000086589	RBM22	0.00864190852507722	0.860399697576444	0.965977318478841
ENSG00000086598	TMED2	-0.0870761543472904	0.0307488649926534	0.386961971234348
ENSG00000086619	ERO1LB	-0.028353508563382	0.785515582814463	NA
ENSG00000086666	ZFAND6	-0.0298695640382625	0.596709447182376	NA
ENSG00000086696	HSD17B2	0.00400052605651125	0.999242110975323	NA
ENSG00000086712	TXLNG	-0.121399812880254	0.0213889430560758	0.360859608789346
ENSG00000086717	PPEF1	-0.112140285963112	0.847864310753215	NA
ENSG00000086730	LAT2	0.372886539011657	0.10276753551412	NA
ENSG00000086758	HUWE1	0.0583834534871764	0.611442167388406	0.898695297969877
ENSG00000086827	ZW10	-0.0494127776245456	0.385518990635718	NA
ENSG00000086848	ALG9	-0.0397528450211731	0.729880051446194	NA
ENSG00000086967	MYBPC2	1.48492808412116	0.486319112112717	NA
ENSG00000086991	NOX4	-0.957787857124876	0.817772982438685	NA
ENSG00000087008	ACOX3	0.0730422115301185	0.42372385497905	NA
ENSG00000087053	MTMR2	-0.0550885028118741	0.26175288745552	0.708308248995355
ENSG00000087074	PPP1R15A	0.0191215457152788	0.837973920452705	NA
ENSG00000087076	HSD17B14	0.0208533143311201	0.948576769552335	NA
ENSG00000087077	TRIP6	0.506469290827506	0.107035541102354	NA
ENSG00000087085	ACHE	-0.598687789463778	0.755588969685566	NA
ENSG00000087086	FTL	0.0869006199001909	0.0412334944108957	0.410592441086707
ENSG00000087087	SRRT	0.00850752826818149	0.784269156810323	0.946333783088896
ENSG00000087088	BAX	0.0766587562122137	0.238340391961783	NA
ENSG00000087095	NLK	-0.0445306116616131	0.436733787445192	NA
ENSG00000087111	PIGS	-0.0124755093091086	0.859058107638501	NA
ENSG00000087116	ADAMTS2	0.00400054519155688	0.99888339837254	NA
ENSG00000087128	TMPRSS11E	-0.957786829351921	0.827966592882149	NA
ENSG00000087152	ATXN7L3	-0.0139516052849485	0.752102470555003	0.9382859038276
ENSG00000087157	PGS1	0.162196398392125	0.021870129245201	NA
ENSG00000087191	PSMC5	0.0316262667316939	0.454100604993389	0.833572470482818
ENSG00000087206	UIMC1	0.0424603111574989	0.490336299278738	NA
ENSG00000087237	CETP	-0.0163705197464458	0.990836766504587	NA
ENSG00000087245	MMP2	0.00908794881460496	0.994192002898999	NA
ENSG00000087250	MT3	-0.957792706497127	0.720266787798373	NA
ENSG00000087253	LPCAT2	-0.253833810926148	0.034162534509912	NA
ENSG00000087258	GNAO1	0.136670810096756	0.328958837033307	NA
ENSG00000087263	OGFOD1	-0.0448814846557245	0.364948812165289	0.777478223787665
ENSG00000087266	SH3BP2	0.0463799745259071	0.433272820008958	0.819744994406345
ENSG00000087269	NOP14	-0.0759843361814573	0.0382414306974776	0.402075354726182
ENSG00000087274	ADD1	-0.0475627142573629	0.206345074335907	0.654674720858728
ENSG00000087299	L2HGDH	0.0320724373869897	0.691660757445493	NA
ENSG00000087301	TXNDC16	0.0217809471877031	0.826965095800494	NA
ENSG00000087302	C14orf166	-0.0370840676515418	0.354937961267656	0.771692095641687
ENSG00000087303	NID2	0.247934155760873	0.151876196237714	NA
ENSG00000087338	GMCL1	-0.079415949062102	0.104232924148863	0.544726136758027
ENSG00000087365	SF3B2	0.0122990566525613	0.750798626152758	0.937821158095415
ENSG00000087448	KLHL42	0.0474716511529044	0.469016921162257	NA
ENSG00000087460	GNAS	-0.0576057174393776	0.0478142331763119	0.433048437338526
ENSG00000087470	DNM1L	-0.0800285949300157	0.103522134150821	0.543953992374326
ENSG00000087494	PTHLH	0.393461487741632	0.832170282636362	NA
ENSG00000087495	PHACTR3	0.0882232508189386	0.805003694448112	NA
ENSG00000087502	ERGIC2	-0.146129457142425	0.0172525763620295	NA
ENSG00000087510	TFAP2C	-0.0917270642433863	0.223693356974732	NA
ENSG00000087586	AURKA	0.0142370884637524	0.757595356597117	0.938785269323096
ENSG00000087589	CASS4	0.352630818638885	0.538752527567973	NA
ENSG00000087842	PIR	0.96578889230061	0.816480412909314	NA
ENSG00000087884	AAMDC	-0.135852411517649	0.561299368073177	NA
ENSG00000087903	RFX2	0.0459021537577576	0.651168746446555	NA
ENSG00000087916	SLC6A14	NA	NA	NA
ENSG00000087995	METTL2A	-0.0507894369514637	0.492034220627518	NA
ENSG00000088002	SULT2B1	-0.783754170705033	0.301588025776703	NA
ENSG00000088035	ALG6	-0.0175612448808075	0.822328628488258	NA
ENSG00000088038	CNOT3	0.0150628607550877	0.763719528250165	0.942619902396004
ENSG00000088053	GP6	-0.825244676412138	0.3365919901366	NA
ENSG00000088179	PTPN4	-0.0546951313873239	0.473341724655634	NA
ENSG00000088205	DDX18	-0.0631476490521979	0.0575609050749254	0.460493768569414
ENSG00000088247	KHSRP	-0.0409760543530743	0.172201962850708	0.630969241234138
ENSG00000088256	GNA11	-0.24162844266883	0.12017006995202	NA
ENSG00000088280	ASAP3	-0.0155545178698756	0.929730173681795	NA
ENSG00000088298	EDEM2	0.0747621057420025	0.361943434583641	NA
ENSG00000088305	DNMT3B	-0.0190537778430672	0.779620187189281	NA
ENSG00000088320	REM1	NA	NA	NA
ENSG00000088325	TPX2	0.00733495986632203	0.837515726372665	0.957017671176662
ENSG00000088340	FER1L4	0.0599426974215709	0.882764174693178	NA
ENSG00000088356	PDRG1	0.0348575234894495	0.632330283604099	NA
ENSG00000088367	EPB41L1	-0.00572452350553369	0.958547897413392	NA
ENSG00000088386	SLC15A1	-0.957787846999323	0.81788241161983	NA
ENSG00000088387	DOCK9	-0.215751732983417	0.00856310684845147	NA
ENSG00000088448	ANKRD10	-0.0018776376144613	0.970731188622471	0.988770884977336
ENSG00000088451	TGDS	-0.0817558083607809	0.287018502851591	NA
ENSG00000088538	DOCK3	0.0154276976239996	0.876772741151148	NA
ENSG00000088543	C3orf18	0.141764454958563	0.385934869836599	NA
ENSG00000088682	COQ9	0.0945014190958452	0.226759506885424	NA
ENSG00000088726	TMEM40	0.965789046175657	0.81479937419591	NA
ENSG00000088727	KIF9	0.0346297611860303	0.809243728557842	NA
ENSG00000088756	ARHGAP28	-1.41391259741838	0.131593693426833	NA
ENSG00000088766	CRLS1	-0.211913579821137	0.118561203678416	NA
ENSG00000088782	DEFB127	NA	NA	NA
ENSG00000088808	PPP1R13B	0.0792631811894584	0.358435770349265	NA
ENSG00000088812	ATRN	0.0241235496283023	0.684493761306845	NA
ENSG00000088826	SMOX	0.0792440582399549	0.478837819175685	NA
ENSG00000088827	SIGLEC1	1.4849510356105	0.541334707177891	NA
ENSG00000088832	FKBP1A	-0.0685544297538512	0.0544496361054783	0.454143253106828
ENSG00000088833	NSFL1C	-0.00680875328941826	0.890006594799534	0.970073000454026
ENSG00000088836	SLC4A11	0.232640711517288	0.00715089978923546	NA
ENSG00000088854	C20orf194	0.0221110255790379	0.843884183869192	NA
ENSG00000088876	ZNF343	0.0235986604540888	0.811757078994217	NA
ENSG00000088881	EBF4	-0.0138587983437288	0.963148082515309	NA
ENSG00000088882	CPXM1	0.124189289434755	0.124473426153349	NA
ENSG00000088888	MAVS	0.0869581927131706	0.163074514962109	NA
ENSG00000088899		0.0708517183408161	0.683701112243032	NA
ENSG00000088926	F11	1.86341272722631	0.437607253699998	NA
ENSG00000088930	XRN2	-0.0806169913839063	0.0382116707143225	0.402075354726182
ENSG00000088970	PLK1S1	0.0863124565252108	0.36918216264646	NA
ENSG00000088986	DYNLL1	-0.0223226315340012	0.617927851297025	0.903102620504931
ENSG00000088992	TESC	-0.112996661069669	0.223022147007737	NA
ENSG00000089006	SNX5	-0.0325549799576562	0.422959083523163	0.817269663974984
ENSG00000089009	RPL6	0.0249240082723835	0.450987587709275	0.831855424939367
ENSG00000089012	SIRPG	0.224216900070856	0.136608243252507	NA
ENSG00000089022	MAPKAPK5	0.041645616725421	0.488726765648224	NA
ENSG00000089041	P2RX7	-0.130272701978197	0.649737952447654	NA
ENSG00000089048	ESF1	-0.0280155329899504	0.636756857048927	0.907001668293202
ENSG00000089050	RBBP9	-0.0339699113819423	0.619897756970706	NA
ENSG00000089053	ANAPC5	0.0510002031903659	0.228486860171922	0.682423616776185
ENSG00000089057	SLC23A2	0.0074603088070108	0.887989367560582	0.970073000454026
ENSG00000089060	SLC8B1	0.110048759571338	0.0931873789066084	NA
ENSG00000089063	TMEM230	-0.0942675116802475	0.0750308545400346	0.4960925219949
ENSG00000089091	DZANK1	0.2728157854725	0.10886177336861	NA
ENSG00000089094	KDM2B	-0.0541219522183882	0.188600687351566	0.638919446518854
ENSG00000089101	C20orf26	-0.0319245231818751	0.944099539989036	NA
ENSG00000089116	LHX5	NA	NA	NA
ENSG00000089123	TASP1	-0.0473571820288037	0.520515503150525	NA
ENSG00000089127	OAS1	0.161559733110265	0.298355041353816	NA
ENSG00000089154	GCN1L1	0.0617194048012365	0.173002503176714	0.632088512343908
ENSG00000089157	RPLP0	0.0173137750875024	0.651696831261963	0.910930534137793
ENSG00000089159	PXN	0.0342962880204147	0.789903382910834	NA
ENSG00000089163	SIRT4	0.125390954543158	0.669455863434746	NA
ENSG00000089169	RPH3A	-0.2606383227228	0.766638384635426	NA
ENSG00000089177	KIF16B	0.0431612107798368	0.608457623146372	NA
ENSG00000089195	TRMT6	-0.0494229028755212	0.306382417621769	0.734298257248818
ENSG00000089199	CHGB	-0.267542924788662	0.44089764609142	NA
ENSG00000089220	PEBP1	-0.0316391969483575	0.410376171213469	0.808559968864043
ENSG00000089225	TBX5	NA	NA	NA
ENSG00000089234	BRAP	-0.103626514978977	0.0969281329960383	NA
ENSG00000089248	ERP29	0.0411714715771221	0.500635434999617	0.85538702120863
ENSG00000089250	NOS1	0.965794061992072	0.707242504313641	NA
ENSG00000089280	FUS	0.0251358629006925	0.369314689804112	0.777689542069596
ENSG00000089289	IGBP1	-0.0125947028275783	0.856591912959114	NA
ENSG00000089327	FXYD5	0.121611877157192	0.202017453385405	NA
ENSG00000089335	ZNF302	0.0686460257359762	0.386416338053275	NA
ENSG00000089351	GRAMD1A	-0.0023643139942824	0.960387797326138	0.985984301434906
ENSG00000089356	FXYD3	NA	NA	NA
ENSG00000089472	HEPH	0.592775307534218	0.509466475393331	NA
ENSG00000089486	CDIP1	0.375680160398254	0.0535529570800777	NA
ENSG00000089505	CMTM1	0.0813115366091131	0.631448380857386	NA
ENSG00000089558	KCNH4	-0.644202710660002	0.221674463441809	NA
ENSG00000089597	GANAB	0.00850933547549191	0.808217288881846	0.950021280888041
ENSG00000089639	GMIP	0.000706419408947969	0.99183791515266	NA
ENSG00000089682	RBM41	0.00471861619862154	0.959418650882243	NA
ENSG00000089685	BIRC5	0.0161141770519461	0.806292241981353	NA
ENSG00000089692	LAG3	-0.175066651834339	0.806724392859781	NA
ENSG00000089693	MLF2	0.00129350522173966	0.973679589791316	0.989112068504684
ENSG00000089723	OTUB2	-0.0949741527545341	0.621962287404892	NA
ENSG00000089737	DDX24	0.00178841436337394	0.952581044375944	0.984878542222051
ENSG00000089775	ZBTB25	0.0269709532140532	0.749731634850114	NA
ENSG00000089818	NECAP1	0.0117644864797753	0.868557799752994	NA
ENSG00000089820	ARHGAP4	0.120825290732634	0.0119740092394334	0.337689858468962
ENSG00000089847	ANKRD24	0.0311116074295027	0.908075574969378	NA
ENSG00000089876	DHX32	-0.015725325609964	0.966462658086512	NA
ENSG00000089902	RCOR1	-0.094990102772503	0.0682743223306121	0.486159125594321
ENSG00000089916	GPATCH2L	0.0468524166730996	0.375391504023247	0.779547662686225
ENSG00000090006	LTBP4	0.126368931331868	0.0453452967061891	NA
ENSG00000090013	BLVRB	-0.0563083323994745	0.720987706212008	NA
ENSG00000090020	SLC9A1	0.026522444086132	0.731181616654716	NA
ENSG00000090054	SPTLC1	0.0170477170949737	0.77300681510685	NA
ENSG00000090060	PAPOLA	-0.0871797009255605	0.0233759061653243	0.373597282284708
ENSG00000090061	CCNK	-0.0699293241776784	0.115386367604568	0.560071060037421
ENSG00000090097	PCBP4	0.103352712344073	0.328005035148847	NA
ENSG00000090104	RGS1	1.85410456518562	0.439752344148407	NA
ENSG00000090238	YPEL3	-0.250404158791664	0.692747032778305	NA
ENSG00000090263	MRPS33	-0.0199861732247296	0.776656110582176	NA
ENSG00000090266	NDUFB2	0.0077054505694214	0.903830488613644	NA
ENSG00000090273	NUDC	-0.023162864095397	0.497274325694579	0.85287018365314
ENSG00000090316	MAEA	0.0416431220510859	0.407631265111548	0.807651158052963
ENSG00000090339	ICAM1	0.127164657901849	0.450767620076685	NA
ENSG00000090372	STRN4	-0.00844156799109106	0.872031607544872	0.9680792620812
ENSG00000090376	IRAK3	0.98987472637099	0.56336904737391	NA
ENSG00000090382	LYZ	0.567977033207048	0.794892829671531	NA
ENSG00000090402	SI	NA	NA	NA
ENSG00000090432	MUL1	-0.0746071725874057	0.351204264051464	NA
ENSG00000090447	TFAP4	-0.034492483749435	0.567558365855125	NA
ENSG00000090470	PDCD7	-0.053216715887225	0.430412872684416	0.819556427021759
ENSG00000090487	SPG21	-0.0707631576152182	0.195978835074775	0.645556881049394
ENSG00000090512	FETUB	NA	NA	NA
ENSG00000090520	DNAJB11	-0.052457053330804	0.264057749120463	0.710352536366316
ENSG00000090530	LEPREL1	NA	NA	NA
ENSG00000090534	THPO	0.20421555151496	0.842015725873986	NA
ENSG00000090539	CHRD	0.8585043526094	0.450532325499788	NA
ENSG00000090554	FLT3LG	0.046683801992774	0.933560871382706	NA
ENSG00000090565	RAB11FIP3	0.0219290939222208	0.718451639762254	NA
ENSG00000090581	GNPTG	-0.00557725677806108	0.964353303836745	NA
ENSG00000090612	ZNF268	0.0554147088148338	0.737697980398488	NA
ENSG00000090615	GOLGA3	0.0781077701825398	0.125467481128131	0.57118140071672
ENSG00000090621	PABPC4	-0.0904519826473106	0.00835574937786602	0.310516635699089
ENSG00000090659	CD209	-0.957790857875038	0.772884493050607	NA
ENSG00000090661	CERS4	-0.136777714685444	0.323042039912986	NA
ENSG00000090674	MCOLN1	0.0126148089284762	0.896535160849597	NA
ENSG00000090686	USP48	-0.0364187554019407	0.490055949966611	0.848216460748733
ENSG00000090776	EFNB1	-0.0987412365288764	0.398278091048139	NA
ENSG00000090857	PDPR	0.0102633354882302	0.851198803267838	0.963253482881292
ENSG00000090861	AARS	0.0135365677182997	0.781015585438874	0.946124847394552
ENSG00000090863	GLG1	0.0522242530290269	0.309565084655725	0.736127970052929
ENSG00000090889	KIF4A	0.0221002211446276	0.628397070784108	0.907001668293202
ENSG00000090905	TNRC6A	0.0253818900779215	0.576898450189697	0.888968164471417
ENSG00000090920	FCGBP	-0.00862076639356124	0.930882239563969	NA
ENSG00000090924	PLEKHG2	0.0950669139316689	0.146094669019215	NA
ENSG00000090932	DLL3	0.0909344148596123	0.6868436995745	NA
ENSG00000090971	NAT14	-0.025352482662478	0.750763711584976	NA
ENSG00000090975	PITPNM2	0.125769407090989	0.0279511494772328	0.386679075501282
ENSG00000090989	EXOC1	-0.125981282833975	0.0982635951702074	NA
ENSG00000091009	RBM27	-0.0804383765980096	0.131030140923235	0.579994366543173
ENSG00000091010	POU4F3	-0.883832154310725	0.667107096908889	NA
ENSG00000091039	OSBPL8	-0.0220004526706717	0.636241804908565	0.907001668293202
ENSG00000091073	DTX2	0.0586448736636887	0.562320468312133	NA
ENSG00000091106	NLRC4	0.223076325378767	0.783870455315674	NA
ENSG00000091127	PUS7	-0.0878592580509086	0.105452451290172	0.545837891501973
ENSG00000091128	LAMB4	0.403502623077986	0.824020391897648	NA
ENSG00000091129	NRCAM	-0.412574431986354	0.782213137888477	NA
ENSG00000091136	LAMB1	0.0153329472997073	0.876797924335536	NA
ENSG00000091137	SLC26A4	-0.151758987429207	0.730415383457009	NA
ENSG00000091138	SLC26A3	1.41502562163324	0.29390121290504	NA
ENSG00000091140	DLD	-0.0603739195444147	0.133715176573358	0.582562876205746
ENSG00000091157	WDR7	-0.0839461171253935	0.259456987081736	NA
ENSG00000091164	TXNL1	-0.0238117905664424	0.598293559637689	0.896718119426526
ENSG00000091181	IL5RA	-1.41421686190353	0.299595989184107	NA
ENSG00000091262	ABCC6	0.375900829354382	0.330660848690127	NA
ENSG00000091317	CMTM6	-0.0593460704443535	0.242102367705508	0.696408919152893
ENSG00000091409	ITGA6	-0.16862942200772	0.044015670018808	NA
ENSG00000091428	RAPGEF4	0.16761582100919	0.443718264694126	NA
ENSG00000091436		-0.0517493926836279	0.303857999683265	0.732925971293642
ENSG00000091482	SMPX	0.965788989721926	0.815421464854612	NA
ENSG00000091483	FH	-0.00384554127360622	0.923901027312736	0.979378199452342
ENSG00000091490	SEL1L3	-0.152317076174464	0.156475492716436	NA
ENSG00000091513	TF	-0.00965927098418126	0.994298579163762	NA
ENSG00000091527	CDV3	-0.073260350415433	0.0474775658138406	0.433048437338526
ENSG00000091536	MYO15A	0.512262425633677	0.633850414637268	NA
ENSG00000091542	ALKBH5	-0.0965516132498713	0.0194745308827563	0.359385062667291
ENSG00000091583	APOH	-1.4717023107327	0.527981644026472	NA
ENSG00000091592	NLRP1	-0.0982030239287811	0.388872959420269	NA
ENSG00000091622	PITPNM3	-0.177674545247708	0.436350090298515	NA
ENSG00000091640	SPAG7	0.085761762760414	0.299736476322711	NA
ENSG00000091651	ORC6	0.00342563820531658	0.948289864943523	0.984167642943866
ENSG00000091656	ZFHX4	0.00720520691307848	0.997658082091858	NA
ENSG00000091664	SLC17A6	0.00400052268037072	0.999275784142711	NA
ENSG00000091704	CPA1	2.45061492264289	0.402672063123493	NA
ENSG00000091732	ZC3HC1	0.00880896321064587	0.909704157515827	NA
ENSG00000091831	ESR1	0.585688384819317	0.524674821207895	NA
ENSG00000091844	RGS17	-0.281747176477996	0.215210810200702	NA
ENSG00000091879	ANGPT2	1.17239132200903	0.342484411867991	NA
ENSG00000091947	TMEM101	0.0567548352807759	0.494208072745187	NA
ENSG00000091972	CD200	0.229447990350067	0.843409392219849	NA
ENSG00000091986	CCDC80	-0.978014968694437	0.492604715722727	NA
ENSG00000092009	CMA1	0.0864786785232954	0.888814992575009	NA
ENSG00000092010	PSME1	-0.0405643966066213	0.333436598723508	0.757937743804542
ENSG00000092020	PPP2R3C	0.0144619388309475	0.861130314491587	NA
ENSG00000092036	HAUS4	0.0570303352639116	0.506004325655948	NA
ENSG00000092051	JPH4	-0.413695366001697	0.642260419729747	NA
ENSG00000092054	MYH7	-0.957789960409886	0.789625426385661	NA
ENSG00000092067	CEBPE	0.411966166844669	0.00927269611057353	NA
ENSG00000092068	SLC7A8	0.171877038755531	0.430393277508057	NA
ENSG00000092094	OSGEP	0.0758183671163776	0.224338355456513	NA
ENSG00000092096	SLC22A17	0.0235805069610262	0.941656322647222	NA
ENSG00000092098	RNF31	-0.0257396400894087	0.746961392227963	NA
ENSG00000092108	SCFD1	-0.0392854201136174	0.550520362967738	NA
ENSG00000092140	G2E3	-0.0820667962562803	0.184124337472518	NA
ENSG00000092148	HECTD1	-0.0196909109957776	0.669630989328631	0.916185665915247
ENSG00000092199	HNRNPC	-0.0449508181467114	0.0832863077175845	0.513980121940505
ENSG00000092200	RPGRIP1	-0.0884729398427132	0.832302785656976	NA
ENSG00000092201	SUPT16H	-0.0184157000278126	0.5467806475663	0.871950366423784
ENSG00000092203	TOX4	-0.035841804984118	0.463320114015819	0.837627016513281
ENSG00000092208	GEMIN2	-0.0893498216888595	0.368987982760472	NA
ENSG00000092295	TGM1	0.161708193414427	0.471266208333721	NA
ENSG00000092330	TINF2	0.022178520702973	0.722518927601713	NA
ENSG00000092345	DAZL	-0.957792195602604	0.738335232797164	NA
ENSG00000092377	TBL1Y	-0.0282334864293894	0.949326807777533	NA
ENSG00000092421	SEMA6A	0.617943933174418	0.187177310396665	NA
ENSG00000092439	TRPM7	0.00523229282661705	0.908373185197432	0.974988920329921
ENSG00000092445	TYRO3	0.0590229026279328	0.494783326956437	NA
ENSG00000092470	WDR76	-0.0267812690203494	0.5506793982037	0.873929186522214
ENSG00000092529	CAPN3	0.00238658025408729	0.997664461085326	NA
ENSG00000092531	SNAP23	-0.0129211225455387	0.835697432870748	NA
ENSG00000092607	TBX15	1.89601156954321	0.386177734804583	NA
ENSG00000092621	PHGDH	0.0515598187048472	0.347165078476982	0.766730359450296
ENSG00000092758	COL9A3	0.295650121108574	0.273349985653028	NA
[truncated: 61,678 more rows]

## Sheet: p<0.05; padj<0.01
	gene_name	log2FoldChange_CRISPR_KO_vs_CRISPR_EMPTY	pvalue_CRISPR_KO_vs_CRISPR_EMPTY	padj_CRISPR_KO_vs_CRISPR_EMPTY
ENSG00000108465	CDK5RAP3	0.251264368017681	7.84610160922191e-08	0.000299721081472277
ENSG00000115415	STAT1	-0.2275330736595	1.05083679529872e-06	0.00133806551934704
ENSG00000060138	YBX3	-0.243535868792983	7.3277142525497e-07	0.00133806551934704
ENSG00000128159	TUBGCP6	0.23308306582596	1.78631579186336e-05	0.0170593158122951
ENSG00000072778	ACADVL	0.217031718773957	2.43391705168612e-05	0.018595126274882
ENSG00000005206	SPPL2B	0.261924069933641	5.13515982755752e-05	0.0326938509021162
ENSG00000104549	SQLE	-0.177885272169937	0.00010007333743723	0.0523072033661417
ENSG00000026025	VIM	-0.151041177374622	0.000119942283998869	0.0523072033661417
ENSG00000128245	YWHAH	-0.149916131237536	0.000123236866569444	0.0523072033661417
ENSG00000166337	TAF10	-0.278666742102081	0.000166281455372666	0.0635195159523583
ENSG00000163950	SLBP	-0.187635027793128	0.00021260027183817	0.0738302762201643
ENSG00000166349	RAG1	-0.171068941742839	0.000253612249576464	0.076878349489267
ENSG00000158106	RHPN1	0.251605595862716	0.000266884347744899	0.076878349489267
ENSG00000186185	KIF18B	0.19090893567536	0.000283046888003479	0.076878349489267
ENSG00000115457	IGFBP2	-0.188809935354937	0.000318596828792516	0.076878349489267
ENSG00000113161	HMGCR	-0.140471414319248	0.000322003558070228	0.076878349489267
ENSG00000102753	KPNA3	-0.153741561522545	0.000358032012706816	0.0804518993258845
ENSG00000028310	BRD9	0.186232687747182	0.000419281282613506	0.0889808055324218
ENSG00000127586	CHTF18	0.211481694957811	0.000531367841168405	0.098807451863736
ENSG00000221823	PPP3R1	-0.201561762893032	0.00055063676265334	0.098807451863736
ENSG00000130764	LRRC47	-0.187197259069462	0.000562479912625707	0.098807451863736
ENSG00000135002	RFK	-0.204338036614332	0.000569048152094815	0.098807451863736
ENSG00000163888	CAMK2N2	-0.745331041627637	0.000108232295257061	NA
ENSG00000214021	TTLL3	0.307461322181693	0.000207878600489111	NA
ENSG00000185324	CDK10	0.223235938403479	0.000300402827583938	NA
ENSG00000165458	INPPL1	0.207825683832315	0.000345235977162677	NA
ENSG00000196476	C20orf96	0.297690879624054	0.000411921409569921	NA
ENSG00000170049	KCNAB3	0.376492395798389	0.000546078192817026	NA
ENSG00000140280	LYSMD2	-0.342852053115176	0.000565202234788736	NA
ENSG00000181467	RAP2B	-0.248377619192525	0.000607219960030505	NA
ENSG00000162241	SLC25A45	0.28828101330733	0.00068465928219061	NA
ENSG00000110171	TRIM3	0.442448581624504	0.000719252212176957	NA
ENSG00000135766	EGLN1	-0.252292318959872	0.000771831783588513	NA
ENSG00000214176	PLEKHM1P	0.319878612486526	0.000792342366729547	NA
ENSG00000108515	ENO3	0.397040040014811	0.000802111139403586	NA
ENSG00000197774	EME2	0.329363849333654	0.00084922779846207	NA
ENSG00000104957	CCDC130	0.291594080468205	0.000940236862628549	NA
ENSG00000100258	LMF2	0.217614986296833	0.00102699885614924	NA
ENSG00000177595	PIDD	0.246726895808577	0.00106429506302328	NA
ENSG00000196460	RFX8	0.298488052982295	0.00109849341323777	NA
ENSG00000102921	N4BP1	-0.187230864282848	0.00112282537292896	NA
ENSG00000250479	CHCHD10	-0.421825134366935	0.0013219942676853	NA
ENSG00000233493	TMEM238	-0.829610336758886	0.00142755509159103	NA
ENSG00000123094	RASSF8	-0.410817059575577	0.00154156835615157	NA
ENSG00000111801	BTN3A3	0.302333564104998	0.00173996845916323	NA
ENSG00000215513	PI4KAP1	0.330633602392329	0.00180754906956217	NA
ENSG00000011243	AKAP8L	0.206396868042764	0.00185446890103838	NA
ENSG00000004864	SLC25A13	-0.342988376488259	0.00188060005437586	NA
ENSG00000130707	ASS1	0.228632649238544	0.00188262026264942	NA
ENSG00000196154	S100A4	0.282928058361876	0.00195871201782928	NA
ENSG00000177728	KIAA0195	0.201310726145261	0.0020680649646049	NA
ENSG00000137857	DUOX1	0.81968579979591	0.00216538700058768	NA
ENSG00000101246	ARFRP1	0.187229212924115	0.00219743543566105	NA
ENSG00000212694		0.3329791510356	0.00219876101976568	NA
ENSG00000198498	TMA16	-0.175219426111223	0.00222003460207223	NA
ENSG00000196557	CACNA1H	0.312891378553612	0.00222541760352015	NA
ENSG00000268592		-0.934487896898466	0.00227804760865999	NA
ENSG00000164713	BRI3	-0.294574501293915	0.00230169809844004	NA
ENSG00000120738	EGR1	0.582965501818267	0.00269477412171553	NA
ENSG00000196123	KIAA0895L	0.201221417634585	0.00297791950351737	NA
ENSG00000130340	SNX9	-0.203633354696417	0.0029817892410424	NA
ENSG00000261226		0.393577442063891	0.00326972743129653	NA
ENSG00000239264	TXNDC5	-1.18596098043793	0.00335094806917387	NA
ENSG00000242802	AP5Z1	0.229272217149842	0.0033735946726888	NA
ENSG00000181588	MEX3D	-0.467568583859937	0.00338782197851979	NA
ENSG00000165632	TAF3	-0.172719922748244	0.00339831327996844	NA
ENSG00000180096	SEPT1	0.313508757331242	0.0036717835005448	NA
ENSG00000149499	EML3	0.187011117218556	0.0037064106525246	NA
ENSG00000177374	HIC1	-0.493114066072974	0.00378903501636395	NA
ENSG00000119669	IRF2BPL	-0.213608497977563	0.00379523069618305	NA
ENSG00000255587	RAB44	0.243102552650001	0.00413467726924954	NA
ENSG00000174021	GNG5	-0.171412312150288	0.0044059344161197	NA
ENSG00000114127	XRN1	0.16468904520274	0.00444263609272345	NA
ENSG00000236017	ASMTL-AS1	0.551254468417426	0.00445088307600336	NA
ENSG00000134970	TMED7	-0.201978584455365	0.00462746420644457	NA
ENSG00000164855	TMEM184A	0.517366974501685	0.00464870497967754	NA
ENSG00000173567	GPR113	0.608687695815556	0.00474753294620834	NA
ENSG00000105376	ICAM5	0.385998765892946	0.00484017369787891	NA
ENSG00000171612	SLC25A33	-0.192895624032398	0.00504650209188009	NA
ENSG00000164050	PLXNB1	0.201644400773013	0.00510665004168945	NA
ENSG00000120696	KBTBD7	-0.187368107872108	0.00510684970109933	NA
ENSG00000137710	RDX	-0.191360481863575	0.00510758893834294	NA
ENSG00000104859	CLASRP	0.183347671756034	0.00529693907384984	NA
ENSG00000151224	MAT1A	-0.241934301529039	0.00548916485259896	NA
ENSG00000265206	MIR142	0.426590255467449	0.00552100893519669	NA
ENSG00000005379	BZRAP1	0.267824712408711	0.00561386949455543	NA
ENSG00000158062	UBXN11	0.214124431000876	0.00572186010615616	NA
ENSG00000126458	RRAS	-0.545004607691024	0.00592996674978973	NA
ENSG00000134326	CMPK2	-0.19482939542225	0.00600966361821829	NA
ENSG00000111788		0.250280530696078	0.00606976036954645	NA
ENSG00000072163	LIMS2	0.184657287013787	0.00639518002411021	NA
ENSG00000164902	PHAX	-0.163035458395559	0.00652960101648816	NA
ENSG00000181404		0.611645281537642	0.00692636004731597	NA
ENSG00000182500	ORAI1	-0.196497120781673	0.00702974944038474	NA
ENSG00000088836	SLC4A11	0.232640711517288	0.00715089978923546	NA
ENSG00000198467	TPM2	0.330861417342102	0.0072248653773458	NA
ENSG00000140545	MFGE8	0.174599931275548	0.00731901647869096	NA
ENSG00000152117		0.190906233857758	0.00733467532628407	NA
ENSG00000133059	DSTYK	-0.246177784472102	0.00735458614659774	NA
ENSG00000272789		0.222945835899751	0.00738133736872074	NA
ENSG00000141446	ESCO1	-0.160348059019779	0.00781340370385292	NA
ENSG00000261673		4.18032498299036	0.00781654817042504	NA
ENSG00000033327	GAB2	0.242504763252844	0.00784933227379509	NA
ENSG00000102901	CENPT	0.166960059722797	0.00790130602886064	NA
ENSG00000204839	MROH6	0.294300889610995	0.00796269163677631	NA
ENSG00000145284	SCD5	-0.154275908028723	0.00801292798049386	NA
ENSG00000204305	AGER	0.462737992962857	0.00808247221078289	NA
ENSG00000166819	PLIN1	2.32440041900541	0.00810232743864568	NA
ENSG00000165684	SNAPC4	0.22234974294178	0.0081452901348075	NA
ENSG00000188620	HMX3	-0.409885900849422	0.00820113521277816	NA
ENSG00000182118	FAM89A	-0.261555588250358	0.00821111197153103	NA
ENSG00000139190	VAMP1	0.280200035469291	0.00824711946142731	NA
ENSG00000142396	ERVK3-1	0.26522936198436	0.00844854982568259	NA
ENSG00000111664	GNB3	0.453166244442561	0.00850403612860458	NA
ENSG00000088387	DOCK9	-0.215751732983417	0.00856310684845147	NA
ENSG00000235319		3.80949461286943	0.00863780256531229	NA
ENSG00000255455		0.450282969679311	0.00871495397594821	NA
ENSG00000174136	RGMB	-0.170952625057131	0.00873298584754365	NA
ENSG00000152413	HOMER1	-0.170752276291825	0.00879943243714401	NA
ENSG00000241781		-1.36225912332551	0.00882359622588118	NA
ENSG00000094631	HDAC6	0.189165438072816	0.00886966625494296	NA
ENSG00000213420	GPC2	0.201608489728486	0.00902264028550798	NA
ENSG00000043355	ZIC2	-0.476510672967195	0.00907098977440499	NA
ENSG00000176155	CCDC57	0.233750078219739	0.00925157570550703	NA
ENSG00000092067	CEBPE	0.411966166844669	0.00927269611057353	NA
ENSG00000168286	THAP11	-0.164453956957952	0.00928212291785155	NA
ENSG00000006025	OSBPL7	0.228413827514826	0.00929491109232052	NA
ENSG00000112659	CUL9	0.168970945280519	0.00930753474382562	NA
ENSG00000197119	SLC25A29	0.18374280649642	0.00942307469584467	NA
ENSG00000075826	SEC31B	0.228801101467469	0.00945233299335051	NA
ENSG00000213563	C8orf82	-0.324651517651146	0.00945460963974994	NA
ENSG00000080189	SLC35C2	0.196824352830755	0.00951380138002884	NA
ENSG00000111885	MAN1A1	-0.165089373855392	0.00952123301597138	NA
ENSG00000100068	LRP5L	0.383390473643236	0.00955432533453305	NA
ENSG00000021762	OSBPL5	0.165615540727811	0.00975244209894757	NA
ENSG00000174951	FUT1	1.68010039834509	0.00982671367864133	NA
ENSG00000103249	CLCN7	0.161842881839071	0.00991082845721271	NA
ENSG00000182247	UBE2E2	-0.16951715452197	0.00999959339076041	NA
ENSG00000199753	SNORD104	0.47848143286905	0.0101286452997727	NA
ENSG00000132879	FBXO44	0.261586290894685	0.0102958211517645	NA
ENSG00000081087	OSTM1	-0.163612933954977	0.0103401078019602	NA
ENSG00000083844	ZNF264	0.257311142547882	0.0103630295358107	NA
ENSG00000095066	HOOK2	0.243227908163711	0.0104721202770679	NA
ENSG00000007520	TSR3	-0.319301122030906	0.0105445439461486	NA
ENSG00000173531	MST1	0.351542625272735	0.0108227473734483	NA
ENSG00000111665	CDCA3	0.168466266657811	0.0110043338396998	NA
ENSG00000135686	KLHL36	-0.198599598059382	0.0110232547982062	NA
ENSG00000232926		1.94951220652346	0.0110653124374195	NA
ENSG00000140181	HERC2P2	0.171849037412884	0.0112003642456159	NA
ENSG00000178695	KCTD12	-0.1949771793536	0.0112445721917552	NA
ENSG00000006607	FARP2	-0.140551621529587	0.0112972656668889	NA
ENSG00000254459		2.87812816838697	0.0113149008507422	NA
ENSG00000159128	IFNGR2	-0.23667209201185	0.0113636239960657	NA
ENSG00000004777	ARHGAP33	0.202130763217206	0.011459383031836	NA
ENSG00000168918	INPP5D	0.184405404585393	0.0114736960758066	NA
ENSG00000178028	DMAP1	0.15967012556254	0.0116577330344173	NA
ENSG00000162004	CCDC78	0.288010805149802	0.0118782649366732	NA
ENSG00000253240	IGHV3-36	3.59665532367346	0.0118918336774663	NA
ENSG00000205744	DENND1C	0.154924986770472	0.0119918779734292	NA
ENSG00000141503	MINK1	0.163819468333761	0.01211605297645	NA
ENSG00000272578		0.588404035243827	0.0121672448315064	NA
ENSG00000223501	VPS52	0.145457524316527	0.0122634514457035	NA
ENSG00000173928	SWSAP1	0.654627602423046	0.0122918638937259	NA
ENSG00000187650	VMAC	0.548392777401551	0.0123926824512127	NA
ENSG00000104946	TBC1D17	0.226572428289516	0.0125316203092777	NA
ENSG00000214826	DDX12P	0.218928990985341	0.0125638021948146	NA
ENSG00000141504	SAT2	0.312429371568569	0.0125836247728775	NA
ENSG00000102030	NAA10	0.201626057318264	0.0127428634420269	NA
ENSG00000180233	ZNRF2	-0.241343070380865	0.0128943416935436	NA
ENSG00000184517	ZFP1	-0.158967579733986	0.0129860375718415	NA
ENSG00000187479	C11orf96	-0.710042769090897	0.0131182269603729	NA
ENSG00000123843	C4BPB	-1.78139986740715	0.0132746493955878	NA
ENSG00000170275	CRTAP	-0.146111858961318	0.0133443360678136	NA
ENSG00000162572	SCNN1D	0.362676012866473	0.0133834313920187	NA
ENSG00000231718		-3.08492973934634	0.0134460734217331	NA
ENSG00000182512	GLRX5	-0.14447873252027	0.0138483202601074	NA
ENSG00000100416	TRMU	0.136904751976858	0.0139313855165799	NA
ENSG00000064961	HMG20B	0.139658929710728	0.0145234950116629	NA
ENSG00000134851	TMEM165	-0.170107009025934	0.0145453145129163	NA
ENSG00000086300	SNX10	-0.163245469912312	0.0145654102826045	NA
ENSG00000136059	VILL	0.157746543170604	0.0147014792434743	NA
ENSG00000175097	RAG2	-0.224556588495666	0.0147046276267706	NA
ENSG00000020922	MRE11A	0.214164995366736	0.0149698011265265	NA
ENSG00000099326	MZF1	0.260671166378311	0.0149889808950393	NA
ENSG00000225138		0.412127908386705	0.0150602468937976	NA
ENSG00000139880	CDH24	0.329635415652438	0.0151286990680174	NA
ENSG00000269891	ARHGAP19-SLIT1	0.402089372825254	0.015128724339767	NA
ENSG00000267939		1.29625722981722	0.0152894860413301	NA
ENSG00000049323	LTBP1	-0.261249951497432	0.0153947830971262	NA
ENSG00000175093	SPSB4	-0.223694092463109	0.0154044205591102	NA
ENSG00000069011	PITX1	-0.269188996269536	0.0154252460254715	NA
ENSG00000168758	SEMA4C	0.576611112344354	0.0154262926178035	NA
ENSG00000160688	FLAD1	0.158873587653483	0.0154743208779961	NA
ENSG00000213339	QTRT1	0.16521511267193	0.0155684126638197	NA
ENSG00000174749	C4orf32	-0.241495552486391	0.0156092517559376	NA
ENSG00000101882	NKAP	-0.188511440874066	0.0156742429330281	NA
ENSG00000223959	AFG3L1P	0.230594108728572	0.0158526528638324	NA
ENSG00000106089	STX1A	0.675350523416795	0.0161018500540545	NA
ENSG00000099365	STX1B	0.811414578109685	0.0161025021529615	NA
ENSG00000176595	KBTBD11	-0.174637773798229	0.0161116815762302	NA
ENSG00000119720	NRDE2	0.16100710142915	0.0161700268403415	NA
ENSG00000235194	PPP1R3E	0.271704017199163	0.0162026308690102	NA
ENSG00000129636	ITFG1	-0.162304540070194	0.0162114671728633	NA
ENSG00000187531	SIRT7	0.195581447076307	0.01623803367147	NA
ENSG00000132535	DLG4	0.177543165937935	0.0164530522024107	NA
ENSG00000052802	MSMO1	-0.157100817436776	0.0166324023129834	NA
ENSG00000007541	PIGQ	0.188120927865881	0.0167776283303482	NA
ENSG00000099840	IZUMO4	0.619805675629227	0.0167985816488533	NA
ENSG00000109065	NAT9	0.18289935328582	0.016864135285299	NA
ENSG00000271576		0.578196231449495	0.016937557425924	NA
ENSG00000223629	DEFA8P	3.6722194145011	0.0170307909781781	NA
ENSG00000154217	PITPNC1	-0.204254063214024	0.0172092718315563	NA
ENSG00000087502	ERGIC2	-0.146129457142425	0.0172525763620295	NA
ENSG00000174669	SLC29A2	0.281748498475013	0.0172800967602372	NA
ENSG00000178567	EPM2AIP1	0.149321079127642	0.0173612770594796	NA
ENSG00000208317	SNORD78	0.943952334514244	0.0174187101584705	NA
ENSG00000213903	LTB4R	0.221410526210569	0.0174537613158842	NA
ENSG00000144134	RABL2A	0.277460353668956	0.0176413423255584	NA
ENSG00000197114	ZGPAT	0.316806758089198	0.0176911904344619	NA
ENSG00000260563		0.502450397495245	0.017868699954544	NA
ENSG00000113108	APBB3	0.178026076757956	0.0179259063717868	NA
ENSG00000123179	EBPL	-0.45139114579342	0.0179281229620934	NA
ENSG00000171163	ZNF692	0.166617883292253	0.0180180799821658	NA
ENSG00000102760	RGCC	-0.354691161909625	0.0181610543606593	NA
ENSG00000268852		1.18337285500153	0.0181889351370251	NA
ENSG00000141965	FEM1A	-0.482089097533273	0.018236793397777	NA
ENSG00000222364	RNU6-96P	4.02692312976115	0.0183014199709285	NA
ENSG00000132406	TMEM128	-0.202404889459791	0.0188027402519509	NA
ENSG00000158050	DUSP2	-0.159730768648643	0.0188526044182011	NA
ENSG00000141577	AZI1	0.168147084932623	0.0189142290575529	NA
ENSG00000144827	ABHD10	-0.133870306991851	0.0189443587597115	NA
ENSG00000141068	KSR1	0.242915864386382	0.0191708238561519	NA
ENSG00000143952	VPS54	-0.172543778596991	0.0191801201540776	NA
ENSG00000128596	CCDC136	0.192623699816569	0.0192893221250049	NA
ENSG00000235672		-4.02008928476699	0.0194959847801278	NA
ENSG00000182240	BACE2	-0.238251343672362	0.0195182800249058	NA
ENSG00000115956	PLEK	0.258314853827249	0.0199492980930274	NA
ENSG00000122550	KLHL7	-0.140232686669579	0.0200387793399366	NA
ENSG00000100101	NOL12	0.195030965378998	0.0201262234527419	NA
ENSG00000066027	PPP2R5A	-0.15402456172537	0.0201441375984968	NA
ENSG00000156414	TDRD9	0.148721624223324	0.0201589757355662	NA
ENSG00000049860	HEXB	-0.149777713915753	0.0204689055711228	NA
ENSG00000105793	GTPBP10	-0.147072329141226	0.0204876678036629	NA
ENSG00000108509	CAMTA2	0.177483078409763	0.0205360783597343	NA
ENSG00000103266	STUB1	-0.174342428531541	0.0206676542953629	NA
ENSG00000270195		0.73067327058936	0.0207614523213926	NA
ENSG00000111252	SH2B3	-0.150966049653646	0.0210108920565481	NA
ENSG00000230631		-3.47498416184954	0.0210946632946567	NA
ENSG00000266714	MYO15B	0.225790576932984	0.0211387112418371	NA
ENSG00000204482	LST1	0.526234268532767	0.0212850076305436	NA
ENSG00000100711	ZFYVE21	0.157306699586401	0.0216080409163567	NA
ENSG00000199237	RNU6-834P	3.48653685672281	0.0216240936165444	NA
ENSG00000226479	TMEM185B	-0.199322004010044	0.0217402963847124	NA
ENSG00000156858	PRR14	0.195473090638589	0.0218431989419848	NA
ENSG00000178773	CPNE7	0.181016554905581	0.0218433863564484	NA
ENSG00000168056	LTBP3	0.268612284896903	0.0218479091497121	NA
ENSG00000087157	PGS1	0.162196398392125	0.021870129245201	NA
ENSG00000080819	CPOX	-0.162859973835488	0.0218839769349579	NA
ENSG00000242612	DECR2	0.226401675463705	0.0219278722753518	NA
ENSG00000058453	CROCC	0.146313674892652	0.0219504051264461	NA
ENSG00000172985	SH3RF3	-1.17276559546508	0.0220085793241198	NA
ENSG00000213123	TCTEX1D2	-0.499574960664818	0.0220206934309944	NA
ENSG00000172216	CEBPB	-0.705951247157399	0.0221899332463865	NA
ENSG00000095209	TMEM38B	-0.139117834692016	0.0222699920085305	NA
ENSG00000135749	PCNXL2	0.150214190701607	0.0224609250717529	NA
ENSG00000187676	B3GALTL	-0.195330399427064	0.0225926829110298	NA
ENSG00000134574	DDB2	0.16530170421363	0.0227967238513811	NA
ENSG00000205047		0.228800079848687	0.022879900269039	NA
ENSG00000249456		-2.0577926719703	0.022915368691372	NA
ENSG00000140400	MAN2C1	0.174264610138156	0.0231037428891849	NA
ENSG00000071051	NCK2	-0.162951460930322	0.0231649999276062	NA
ENSG00000132207	SLX1A	3.35957799840662	0.0233569148005834	NA
ENSG00000143753	DEGS1	-0.128157696829641	0.023569729246034	NA
ENSG00000151131	C12orf45	-0.240115833262723	0.023620183974316	NA
ENSG00000134668	SPOCD1	0.602111996833114	0.0236661568271488	NA
ENSG00000008128	CDK11A	0.538987380416385	0.0238161930258216	NA
ENSG00000187189	TSPYL4	0.140684643323701	0.0239532259358119	NA
ENSG00000167280	ENGASE	0.199725045072821	0.0239721761163023	NA
ENSG00000104763	ASAH1	-0.14233175499769	0.0240474581996863	NA
ENSG00000172932	ANKRD13D	0.160988670378897	0.0241456585916254	NA
ENSG00000272899		0.85329971143054	0.0241952995653882	NA
ENSG00000138604	GLCE	-0.229947120747774	0.024488083159609	NA
ENSG00000152484	USP12	-0.137327357535639	0.0246133672216051	NA
ENSG00000020633	RUNX3	-0.208562742019239	0.0246466747634662	NA
ENSG00000114098	ARMC8	-0.137369984122613	0.0246546675490953	NA
ENSG00000259594		3.85810074318766	0.0248383761853767	NA
ENSG00000184343	SRPK3	0.405732581734717	0.0250263594915947	NA
ENSG00000185055	EFCAB10	-1.19866106311168	0.0250773507637887	NA
ENSG00000141380	SS18	-0.139907495130561	0.0251074121788945	NA
ENSG00000250317	SMIM20	-0.236747269156445	0.025353726473307	NA
ENSG00000181744	C3orf58	-0.20820188881087	0.0253764727983678	NA
ENSG00000130827	PLXNA3	0.195282057562198	0.0254379170880206	NA
ENSG00000110881	ASIC1	0.142499595350585	0.025774792082735	NA
ENSG00000233838	DPH3P1	-3.85076474748486	0.0258425694480834	NA
ENSG00000131470	PSMC3IP	0.197765799953071	0.0258665365138695	NA
ENSG00000235703	LINC00894	0.766288556253503	0.0259272306659173	NA
ENSG00000080947	CROCCP3	0.483690622573212	0.0259974137703638	NA
ENSG00000150636	CCDC102B	-0.351719972075931	0.0261015827914534	NA
ENSG00000137563	GGH	-0.152043477015528	0.0261446687932044	NA
ENSG00000138496	PARP9	-0.157402174168688	0.0262258294989659	NA
ENSG00000125533	BHLHE23	-0.441240123482002	0.0262848667829481	NA
ENSG00000130560	UBAC1	-0.133644191597242	0.0262899941015794	NA
ENSG00000028839	TBPL1	-0.172837772028761	0.0263407006232162	NA
ENSG00000137101	CD72	0.290909799884609	0.0264714271691832	NA
ENSG00000157625	TAB3	-0.149784387157557	0.0265819780531437	NA
ENSG00000203832	NBPF20	0.489477208144058	0.0269426591746678	NA
ENSG00000144504	ANKMY1	0.221915537612676	0.0270479008939397	NA
ENSG00000169379	ARL13B	-0.160154658770618	0.0271628988684095	NA
ENSG00000260005		0.612586538600246	0.0272131354062213	NA
ENSG00000108799	EZH1	0.164174119814522	0.0272192639785536	NA
ENSG00000075131	TIPIN	-0.135823671176287	0.0277030999693609	NA
ENSG00000260708		0.444407739721801	0.0277256788391177	NA
ENSG00000248485	PCP4L1	3.67423138448431	0.0277471941784604	NA
ENSG00000148426	PROSER2	-0.374152071260766	0.027801297883679	NA
ENSG00000117595	IRF6	3.67142708295558	0.0279229252736792	NA
ENSG00000115145	STAM2	-0.159789617162657	0.0279260449704969	NA
ENSG00000110013	SIAE	0.3212445180611	0.0280102042727452	NA
ENSG00000198939	ZFP2	2.91949542508827	0.0280915982340901	NA
ENSG00000147050	KDM6A	-0.159924747473868	0.028192698390196	NA
ENSG00000139182	CLSTN3	0.144725425271595	0.0282135147118689	NA
ENSG00000186010	NDUFA13	0.611373888678688	0.0285830419761833	NA
ENSG00000250133	HOXC-AS2	2.41803424347561	0.0286792562243874	NA
ENSG00000234771		0.27405021244918	0.0287595057820692	NA
ENSG00000185482	STAC3	0.327410225404525	0.028915258973052	NA
ENSG00000225697	SLC26A6	0.173498696865099	0.0289683007073774	NA
ENSG00000132970	WASF3	-0.365588855825427	0.0289928747705245	NA
ENSG00000188931	C1orf192	0.402217436525754	0.0290454486663635	NA
ENSG00000158882	TOMM40L	0.173329881770832	0.0291578407877991	NA
ENSG00000109738	GLRB	-0.159920551273974	0.0291824865905368	NA
ENSG00000107719	PALD1	-0.189069058012153	0.0291936786878285	NA
ENSG00000154783	FGD5	-0.317888151201687	0.0294385023180262	NA
ENSG00000184205	TSPYL2	0.172052291471077	0.0294609214870342	NA
ENSG00000124098	FAM210B	-0.282648639364039	0.0295086702541724	NA
ENSG00000166275	C10orf32	-0.296200395666686	0.0297385537501517	NA
ENSG00000271529	CICP14	0.255718449038066	0.0297778005326657	NA
ENSG00000163462	TRIM46	0.20559845224235	0.030045743475077	NA
ENSG00000123728	RAP2C	-0.134633021203808	0.0300627004262577	NA
ENSG00000267244		0.470016156587447	0.0301230117484417	NA
ENSG00000102878	HSF4	0.411586741499143	0.0302186934885014	NA
ENSG00000104472	CHRAC1	-0.142475188777001	0.0302893495089619	NA
ENSG00000146072	TNFRSF21	-0.133830904660932	0.0303228634484906	NA
ENSG00000221051		2.07706139884808	0.0303609923930493	NA
ENSG00000198198	SZT2	0.172607841728134	0.0304910595917822	NA
ENSG00000102057	KCND1	0.606988516602402	0.0305075166481227	NA
ENSG00000242311	RN7SL21P	3.35697228909508	0.0305770326637472	NA
ENSG00000227179	PGCP1	3.66304754471521	0.0306163532791141	NA
ENSG00000067141	NEO1	-0.136834706675856	0.0306946316378353	NA
ENSG00000215704	CELA2B	2.17033789864386	0.0308863797776386	NA
ENSG00000218891	ZNF579	-0.251314519125413	0.0309388170195957	NA
ENSG00000105443	CYTH2	0.146747180810739	0.0312208675468194	NA
ENSG00000104341	LAPTM4B	-0.139764415576347	0.0313163458950211	NA
ENSG00000183688	FAM101B	-0.197401660132567	0.0314361541274938	NA
ENSG00000152192	POU4F1	-0.21052815807888	0.0314514504338719	NA
ENSG00000245148	ARAP1-AS2	1.4617815623827	0.0314926330934823	NA
ENSG00000077157	PPP1R12B	0.18134525943595	0.0314964800316187	NA
ENSG00000170385	SLC30A1	-0.195813156613558	0.0314965435700553	NA
ENSG00000051009	FAM160A2	0.187226492796782	0.0315794703700173	NA
ENSG00000186300	ZNF555	0.258693445617481	0.0317475329284166	NA
ENSG00000138741	TRPC3	-2.4952949000836	0.031974608066331	NA
ENSG00000146963	C7orf55-LUC7L2	-0.121895860283259	0.032129853095864	NA
ENSG00000139291	TMEM19	-0.151103251838609	0.0321977981095961	NA
ENSG00000101104	PABPC1L	0.22725947137507	0.032255623287541	NA
ENSG00000115128		-0.121893828653097	0.0323062734731387	NA
ENSG00000164933	SLC25A32	-0.14000717307729	0.032421747898123	NA
ENSG00000246922	UBAP1L	0.393184455511529	0.0324786698093486	NA
ENSG00000133111	RFXAP	-0.197994572259917	0.0325021545627116	NA
ENSG00000124532	MRS2	-0.140265248921426	0.0326249533147482	NA
ENSG00000125462	C1orf61	0.325368815226532	0.0326647541904451	NA
ENSG00000157933	SKI	-0.141559817996474	0.0329558477432985	NA
ENSG00000123453	SARDH	0.23526033318645	0.0330922446745709	NA
ENSG00000100263	RHBDD3	0.132454808755741	0.0331344793010486	NA
ENSG00000131188	PRR7	-0.325809838196835	0.0333192138401004	NA
ENSG00000259254		-3.21384657454171	0.0333843459650959	NA
ENSG00000077150	NFKB2	0.151059155069908	0.0334767344500797	NA
ENSG00000148154	UGCG	-0.17446635104526	0.033590640649766	NA
ENSG00000117691	NENF	-0.186620135426975	0.0336865013370473	NA
ENSG00000182484	WASH6P	0.682124851693574	0.0337945710987691	NA
ENSG00000008516	MMP25	0.639033856016734	0.0338983442535566	NA
ENSG00000157837	SPPL3	-0.120226604798191	0.0339521140218811	NA
ENSG00000258922		-3.8393667838054	0.0339812179020849	NA
ENSG00000173960	UBXN2A	-0.131366428742398	0.0341563859119305	NA
ENSG00000087253	LPCAT2	-0.253833810926148	0.034162534509912	NA
ENSG00000006047	YBX2	0.311786650462652	0.0344364311562934	NA
ENSG00000160094	ZNF362	-0.183937663897699	0.0345061602113299	NA
ENSG00000205704	LINC00634	0.620464892616112	0.0345219017182454	NA
ENSG00000130714	POMT1	0.132467507155255	0.0345516606770202	NA
ENSG00000119927	GPAM	-0.135653435013864	0.0349049139683682	NA
ENSG00000168243	GNG4	-0.183726112786641	0.0350789344155241	NA
ENSG00000056050	C4orf27	-0.119320989339633	0.0350861692750528	NA
ENSG00000126561	STAT5A	0.134464663310245	0.0352142803387201	NA
ENSG00000157881	PANK4	0.188353990231044	0.0352648882978899	NA
ENSG00000197768	C9orf173	0.928124565984833	0.0352915332996346	NA
ENSG00000197183	C20orf112	0.150214589850756	0.0353233071707723	NA
ENSG00000166526	ZNF3	0.134899086064039	0.035343429322543	NA
ENSG00000169683	LRRC45	0.142471454414101	0.0353701651253087	NA
ENSG00000177732	SOX12	-0.133964053489728	0.0354175384204452	NA
ENSG00000224739		-3.84143921245522	0.0354217355158935	NA
ENSG00000134058	CDK7	-0.158831051652777	0.0354331672773489	NA
ENSG00000146826	C7orf43	0.202740244653334	0.035466623390493	NA
ENSG00000214279		0.340280182103309	0.0355154878596244	NA
ENSG00000261884		0.403314743203769	0.0355557108348943	NA
ENSG00000213983	AP1G2	0.145851802095714	0.0356004452091264	NA
ENSG00000141510	TP53	0.208438062900396	0.035627507872483	NA
ENSG00000163508	EOMES	-0.257619402058651	0.0356660580937323	NA
ENSG00000180626	ZNF594	0.267777274723975	0.0358156401286189	NA
ENSG00000213347	MXD3	0.187014989638942	0.0358157781278821	NA
ENSG00000121289	CEP89	0.189277553187218	0.0358190417244189	NA
ENSG00000163964	PIGX	-0.132256422020064	0.0358552117993911	NA
ENSG00000243679		0.368472999658118	0.0359162583603433	NA
ENSG00000197989	SNHG12	0.17788189984019	0.0359241020957707	NA
ENSG00000170832	USP32	-0.11852921734797	0.0360100523049372	NA
ENSG00000179954	SSC5D	0.83824521032399	0.0360184762372872	NA
ENSG00000232479		-3.20658440129541	0.0360582844839089	NA
ENSG00000204022	LIPJ	-3.43875499788171	0.0360821486490534	NA
ENSG00000104219	ZDHHC2	-0.14921807415166	0.0360833147289971	NA
ENSG00000156928	MALSU1	-0.150373571041549	0.0361196732657391	NA
ENSG00000064547	LPAR2	0.354669020580344	0.036207579999708	NA
ENSG00000171451	DSEL	-3.20710544184613	0.0364699894185468	NA
ENSG00000254910		1.03502512331587	0.0365634566227754	NA
ENSG00000267796	LIN37	0.493226588121967	0.0367236416365491	NA
ENSG00000230844	ZNF674-AS1	0.366847241995	0.0368599402962915	NA
ENSG00000252947	SCARNA1	3.35669730728144	0.0368640401924369	NA
ENSG00000170881	RNF139	-0.163296138940684	0.0370036900383568	NA
ENSG00000035403	VCL	0.212358520787989	0.0372072081123672	NA
ENSG00000175643	RMI2	-0.267534015678652	0.0372783632628268	NA
ENSG00000107140	TESK1	-0.134642383873528	0.0372875986428751	NA
ENSG00000070501	POLB	-0.135958558481483	0.0373160296985592	NA
ENSG00000186462	NAP1L2	-0.245591099340439	0.0373885082001572	NA
ENSG00000143324	XPR1	-0.123800304615203	0.0375294749298682	NA
ENSG00000269982		0.524624201365338	0.0375661302171923	NA
ENSG00000178188	SH2B1	0.119187939682171	0.0376889937671079	NA
ENSG00000141542	RAB40B	-0.327563148024908	0.0377204493587861	NA
ENSG00000185864	NPIPB4	0.367826807407589	0.0379436429754767	NA
ENSG00000135185	TMEM243	-0.196040130924945	0.0379649008236195	NA
ENSG00000197815		2.17743883913541	0.038014014687279	NA
ENSG00000112511	PHF1	0.161981818300196	0.0381717436772988	NA
ENSG00000272849		0.439851302187491	0.0384305876552552	NA
ENSG00000123989	CHPF	-0.238163077636759	0.0386738451088715	NA
ENSG00000230942	HMGN1P5	3.44975541176024	0.0388888063926174	NA
ENSG00000073605	GSDMB	0.269181556539607	0.0390562356678793	NA
ENSG00000027697	IFNGR1	-0.143514183702347	0.0391764377718004	NA
ENSG00000052795	FNIP2	-0.132656989001319	0.0392402193860105	NA
ENSG00000160813	PPP1R35	-0.24947355975667	0.0392913367390444	NA
ENSG00000145545	SRD5A1	-0.201579349581542	0.0393659419913612	NA
ENSG00000264462	MIR3648	-1.17362911999744	0.0393880202738916	NA
ENSG00000123685	BATF3	-0.166974104279198	0.0400736291884307	NA
ENSG00000187630	DHRS4L2	0.165783438406993	0.0401980293790503	NA
ENSG00000270127		0.445956674055994	0.0402371583546469	NA
ENSG00000126243	LRFN3	-0.168750459721573	0.0411193867719523	NA
ENSG00000139266	MARCH9	-0.130268684957321	0.0411749914464589	NA
ENSG00000117477	CCDC181	-0.287980844749481	0.0413379054280343	NA
ENSG00000182636	NDN	-0.171419346968216	0.0418058874841086	NA
ENSG00000228168	HNRNPA1P21	0.183811003568998	0.041991581638203	NA
ENSG00000185278	ZBTB37	0.20073499593039	0.042158891880021	NA
ENSG00000260487		3.21848347955448	0.0422969640109939	NA
ENSG00000105053	VRK3	0.117012600311523	0.0423480169170766	NA
ENSG00000187961	KLHL17	0.19232555752246	0.0424607322187961	NA
ENSG00000224420	ADM5	0.378440431965118	0.0425130343946748	NA
ENSG00000266708		2.01136021001015	0.0425549999383296	NA
ENSG00000241511	RPS15AP24	3.44987402628294	0.0426042423420499	NA
ENSG00000261971		0.281294369199805	0.0426411056862058	NA
ENSG00000054598	FOXC1	-0.796403053400517	0.0426776654155147	NA
ENSG00000113140	SPARC	-0.184125460150091	0.0426874641620366	NA
ENSG00000244560		0.320926881720327	0.0427097272180495	NA
ENSG00000128654	MTX2	-0.132327533102229	0.0428537498011656	NA
ENSG00000199709	RNU4-23P	-3.67488900788687	0.04289320743328	NA
ENSG00000137714	FDX1	-0.180169807487196	0.0429142793590037	NA
ENSG00000170089		-0.157347937643793	0.042929053324962	NA
ENSG00000112039	FANCE	-0.171639024301376	0.0429568214007578	NA
ENSG00000196593	ANKRD20A19P	0.449247122524428	0.0431241690727795	NA
ENSG00000171101	SIGLEC17P	1.43941279257118	0.0431923131846626	NA
ENSG00000243317	C7orf73	-0.126531486790387	0.0432538521431559	NA
ENSG00000224870		0.165172386048625	0.0432602038003142	NA
ENSG00000172260	NEGR1	-0.411161593292781	0.0433270279074926	NA
ENSG00000238105	GOLGA2P5	0.215748294665898	0.0433832680370505	NA
ENSG00000260565	ERVK13-1	0.234908756390742	0.0434617594810786	NA
ENSG00000121716	PILRB	0.304512156320338	0.0434727282790718	NA
ENSG00000255308		1.93372387567031	0.0436207735800103	NA
ENSG00000138814	PPP3CA	-0.153401366606499	0.0436395217732701	NA
ENSG00000130023	ERMARD	0.181309732752756	0.0437739585584426	NA
ENSG00000168913	ENHO	-0.339577277223134	0.043983591268347	NA
ENSG00000101574	METTL4	0.176124915830039	0.0439836737057525	NA
ENSG00000091409	ITGA6	-0.16862942200772	0.044015670018808	NA
ENSG00000272567		-1.16675998492919	0.0440645224889108	NA
ENSG00000263272		0.347656718742334	0.0442937983597667	NA
ENSG00000242808	SOX2-OT	2.70981889924781	0.0443370648142476	NA
ENSG00000213918	DNASE1	0.20508728107342	0.0444749723707866	NA
ENSG00000261320		3.06675852011315	0.044490465399389	NA
ENSG00000180354	MTURN	-0.233088758626286	0.0446831657119049	NA
ENSG00000118276	B4GALT6	-0.123352435781514	0.0448088723889447	NA
ENSG00000269243		1.20857476514891	0.0448495571164855	NA
ENSG00000154822	PLCL2	-0.126317473658691	0.0448976883209027	NA
ENSG00000141098	GFOD2	0.122763491070255	0.0450842056907434	NA
ENSG00000100979	PLTP	0.374963640532552	0.045147605763126	NA
ENSG00000130529	TRPM4	0.594370537642595	0.0452282721487188	NA
ENSG00000182093	WRB	-0.144626836041946	0.0452502460800189	NA
ENSG00000259915		3.67176318789336	0.0452739084990466	NA
ENSG00000157978	LDLRAP1	-0.302199343980163	0.0453221042680783	NA
ENSG00000090006	LTBP4	0.126368931331868	0.0453452967061891	NA
ENSG00000240859		1.03493101303226	0.0454223952434058	NA
ENSG00000075975	MKRN2	-0.111774638586423	0.0454425159945343	NA
ENSG00000240160	RN7SL263P	3.67324987385291	0.0455333126139004	NA
ENSG00000164306	PRIMPOL	-0.202758591281498	0.0456340247399264	NA
ENSG00000204681	GABBR1	0.243206834330487	0.0457852743404296	NA
ENSG00000175182	FAM131A	0.250805433418255	0.0458810509040503	NA
ENSG00000141295	SCRN2	0.180366767198664	0.0459101065772946	NA
ENSG00000137070	IL11RA	0.232386800811873	0.0459126741679326	NA
ENSG00000267474		1.21467100411067	0.0459217734525512	NA
ENSG00000137343	ATAT1	0.189660674139048	0.0460728444418048	NA
ENSG00000198590	C3orf35	0.808031814734225	0.0461184407394626	NA
ENSG00000140905	GCSH	-0.283098607679998	0.0461983394300748	NA
ENSG00000133639	BTG1	-0.161954379238615	0.046242111345673	NA
ENSG00000160193	WDR4	0.137551270656346	0.0462603511291841	NA
ENSG00000187713	TMEM203	-0.171164790389224	0.0465543950596218	NA
ENSG00000198168	SVIP	-0.134957184459922	0.0467130346832685	NA
ENSG00000131773	KHDRBS3	-0.178558244405994	0.0467688196143817	NA
ENSG00000247498		3.06682121184887	0.046822517585928	NA
ENSG00000166971	AKTIP	-0.230164952842498	0.0468286757616903	NA
ENSG00000107816	LZTS2	0.156456243823747	0.0468335874758532	NA
ENSG00000124942	AHNAK	0.324868418362455	0.0468440386118478	NA
ENSG00000160868	CYP3A4	1.43814124485712	0.0468596851301315	NA
ENSG00000249471	ZNF324B	0.230051118000835	0.0470520202018337	NA
ENSG00000174996	KLC2	0.124624531514728	0.0473644012004751	NA
ENSG00000158270	COLEC12	-3.4517082709502	0.0474039653616985	NA
ENSG00000215912	TTC34	0.674280721696124	0.0474404762426378	NA
ENSG00000214045		-3.44771417567475	0.0474893851928141	NA
ENSG00000114770	ABCC5	0.119441020858297	0.0475216451679825	NA
ENSG00000135596	MICAL1	0.130675941443235	0.0475466306172263	NA
ENSG00000130675	MNX1	-0.261842272185697	0.0475669903320432	NA
ENSG00000123360	PDE1B	0.194510507461732	0.0476550352375036	NA
ENSG00000120159	CAAP1	-0.144032027067384	0.0477919782780296	NA
ENSG00000078902	TOLLIP	-0.140129448582963	0.0477958621337547	NA
ENSG00000175911		-0.394436758145722	0.0478388334923618	NA
ENSG00000152782	PANK1	-0.212409567734856	0.0478941332435838	NA
ENSG00000112234	FBXL4	-0.155997765905129	0.0480253955039708	NA
ENSG00000164823	OSGIN2	-0.127501663914337	0.0483568232464673	NA
ENSG00000131148	EMC8	-0.1363658714637	0.0484300192918254	NA
ENSG00000229186	ADAM1A	0.269675252595106	0.0484837122580827	NA
ENSG00000213930	GALT	0.212086967988142	0.048515547970905	NA
ENSG00000142892	PIGK	-0.138631064622181	0.0485800185463273	NA
ENSG00000026036	RTEL1-TNFRSF6B	0.28123341920143	0.0486310612790664	NA
ENSG00000132330	SCLY	0.265046863969095	0.0487062234898492	NA
ENSG00000110944	IL23A	0.546798263144398	0.0487732015840265	NA
ENSG00000146067	FAM193B	0.123617677443561	0.0489704388747579	NA
ENSG00000167632	TRAPPC9	-0.13248899529198	0.0492490898071856	NA
ENSG00000130844	ZNF331	0.157213379861921	0.0492938884178187	NA
ENSG00000271614	LINC00936	-1.46900650594445	0.0493177826529861	NA
ENSG00000165355	FBXO33	-0.142660413397814	0.0495220170160966	NA
ENSG00000196976	LAGE3	-0.138109174149481	0.049662754692279	NA
ENSG00000174939	ASPHD1	0.477862569009529	0.049686124518974	NA
ENSG00000163913	IFT122	0.121839052880527	0.0497568172275346	NA
ENSG00000056972	TRAF3IP2	-0.248958649291037	0.0497825472192479	NA
ENSG00000147421	HMBOX1	0.16829180264448	0.0498671435614476	NA
ENSG00000256196		3.44030153048542	0.0499262674391454	NA
ENSG00000153283	CD96	-0.686686923718972	3.04093979446751e-27	NA
ENSG00000239776		-0.618638756530374	3.4304916541948e-05	NA
ENSG00000161682	FAM171A2	-0.555835374194706	5.8414894151687e-05	NA
ENSG00000168010	ATG16L2	0.311364074940943	6.52676985168331e-05	NA
