# Supplementary material for: HIV-1 manipulates CD96 on CD4+ T cells to subvert antiviral immunity
Source: Sci Adv. 2025 Sep 5;11(36):eadx7485. doi: 10.1126/sciadv.adx7485 (PMC12412668; doi:10.1126/sciadv.adx7485)
Supplement: Supplementary file 2 — Datasets S1 to S4 [file sciadv.adx7485_datasets_s1_to_s4.zip › adx7485_dataset_s4.xlsx]

## Sheet: Donor #330
plate 1	receptor	File	P1 livivng cells % Total	P1 livivng cells Y1-PE-A FL3-A Mean	P1 livivng cells Y1-PE-A FL3-A Median	R2 CD96 high % Parent	R2 CD96 high Y1-PE-A FL3-A Mean	R2 CD96 high Y1-PE-A FL3-A Median	R1 CD96 low % Parent	R1 CD96 low Y1-PE-A FL3-A Mean	R1 CD96 low Y1-PE-A FL3-A Median	Mean low/high	Mean high/low	visible difference in blot	criteria 1: MFI>2	citeria 2: fold modulation > 1,2	criteria 3: p-value?
	Blank	A1	89.92	0.18	0.17	42.03	0.16	0.16	51.33	0.2	0.18	1.25	0.8	no
	CD1a	A2	91.08	0.25	0.15	44.25	0.34	0.14	49.41	0.19	0.17	0.558824	1.78947	no
	CD1b	A3	90.96	0.34	0.24	43.6	0.39	0.24	50.2	0.28	0.24	0.717949	1.39286	no
	CD1c	A4	90	0.26	0.2	42.99	0.27	0.18	50.98	0.26	0.21	0.962963	1.03846	no
	CD1d	A5	85.95	0.77	0.53	44.27	0.82	0.51	50	0.74	0.54	0.902439	1.10811	no
	CD2	A6	89.83	278.92	234.01	51.3	303.47	250.78	41.53	247.07	207.88	0.81415	1.22828	CD96 mainly expressed among CD2 high cells
	CD3	A7	89.91	95.26	89.99	46.44	112.9	108.67	47.05	77.56	72.6	0.68698	1.45565	CD96 mainly expressed among CD3 high cells
	CD4	A8	89.96	118.3	112.97	47.12	133.8	127.33	45.96	102.5	92.16	0.766069	1.30537	CD96 mainly expressed among CD4 high cells
	CD5	A9	88.38	89.85	78.18	46.51	98.96	89.55	46.6	80.85	66.19	0.816997	1.224	CD96 mainly expressed among CD5 high cells
	CD6	A10	90.54	40.33	35.68	45.99	42.41	38.12	47.56	38.3	33.35	0.903089	1.10731	no
	CD7	A11	89.69	239.94	206.78	49.36	286.16	260.64	42.74	185.94	145.88	0.649776	1.53899	CD96 mainly expressed among CD7 high cells
	CD8a	A12	91.19	0.25	0.16	44.01	0.25	0.14	50.04	0.25	0.18	1	1	no
	CD9	B1	91.22	7.83	1.8	43.37	8.39	2.02	50.36	7.13	1.62	0.849821	1.17672	no
	CD10	B2	90.84	0.36	0.29	45.71	0.37	0.3	48.51	0.34	0.29	0.918919	1.08824	no
	CD11a	B3	88.84	68.19	62.11	45.72	83.94	78.72	47.71	53.51	41.11	0.637479	1.56868	CD96 mainly expressed among CD11a high cells
	CD11b	B4	90.25	0.28	0.15	42.95	0.38	0.15	50.71	0.21	0.16	0.552632	1.80952	no
	CD11b (activated)	B5	89.36	0.22	0.15	42.43	0.2	0.14	51.18	0.22	0.16	1.1	0.909091	no
	CD11c	B6	90.36	0.92	0.19	43.56	1.28	0.2	50.48	0.67	0.19	0.523438	1.91045	no
	CD13	B7	90.4	0.44	0.17	44.22	0.47	0.15	49.68	0.42	0.18	0.893617	1.11905	no
	CD14	B8	89.47	0.46	0.21	44.27	0.47	0.21	49.67	0.42	0.23	0.893617	1.11905	no
	CD15	B9	91.16	0.42	0.15	43.69	0.41	0.13	50.24	0.45	0.17	1.09756	0.911111	no
	CD16	B10	89.93	0.39	0.22	43.77	0.4	0.22	50.3	0.35	0.21	0.875	1.14286	no
	CD18	B11	91.18	112.61	106.85	47.29	135.25	128.8	46.19	89.97	77.21	0.665213	1.50328	CD96 mainly expressed among CD18 high cells
	CD19	B12	91.45	0.15	0.14	44.74	0.13	0.11	49.06	0.16	0.16	1.23077	0.8125	no
	CD20	C1	90.5	0.21	0.17	43.33	0.23	0.15	50.27	0.19	0.18	0.826087	1.21053	no
	CD21	C2	89.97	0.25	0.21	44.63	0.21	0.18	49.72	0.28	0.23	1.33333	0.75	no
	CD22	C3	90.63	0.47	0.25	44.99	0.6	0.25	49.17	0.35	0.26	0.583333	1.71429	no
	CD23	C4	90.45	0.22	0.17	43.2	0.24	0.15	50.72	0.2	0.18	0.833333	1.2	no
	CD24	C5	89.81	0.43	0.27	42.83	0.57	0.25	51.47	0.34	0.28	0.596491	1.67647	no
	CD25	C6	89.1	60.73	35.33	46.2	61.62	37.9	46.89	58.85	31.08	0.955047	1.04707	no
	CD26	C7	90.03	37.48	20.49	44.58	52.82	34.51	48.69	23.65	13.91	0.447747	2.2334	CD96 high cells have mostly also higher CD26 expression
	CD27	C8	90.17	83.15	65.45	47.4	102.63	93.29	45.93	62.36	41.6	0.60762	1.64577	?
	CD28	C9	89.57	98.54	87.61	48.22	105.55	93.17	44.46	89.45	77.94	0.847466	1.17999	CD96 mainly expressed among CD28 high cells
	CD29	C10	90.22	35.05	23.93	45.6	39.83	26.6	47.91	30.17	21.04	0.757469	1.32019	?
	CD30	C11	90.38	1.71	0.4	43.5	1.66	0.38	50.84	1.54	0.42	0.927711	1.07792	?
	CD31	C12	90.69	2.02	0.46	45.85	1.93	0.4	48.19	2.07	0.52	1.07254	0.932367	?
	CD32	D1	90.16	0.19	0.16	42.73	0.18	0.15	50.98	0.2	0.18	1.11111	0.9	no
	CD33	D2	89.71	0.49	0.19	44.36	0.61	0.19	49.41	0.38	0.2	0.622951	1.60526	no
	CD34	D3	89.87	0.21	0.15	45.5	0.22	0.13	48.37	0.19	0.17	0.863636	1.15789	no
	CD35	D4	89.93	0.29	0.19	44.3	0.28	0.17	50.3	0.29	0.2	1.03571	0.965517	no
	CD36	D5	90.45	0.81	0.55	42.53	0.88	0.66	51.54	0.73	0.48	0.829545	1.20548	no
	CD38	D6	89.81	54.34	40.76	45.94	69.56	57.24	47.55	39.77	28.86	0.571737	1.74906	CD96 seems to be expressed mainly among CD38 high cells
	CD39	D7	90.12	1.54	0.19	43.44	2.22	0.18	50.19	1.04	0.2	0.468468	2.13462	no
	CD40	D8	89.99	0.48	0.27	44.63	0.54	0.28	49.18	0.43	0.26	0.796296	1.25581	no
	CD41	D9	89.58	0.39	0.15	43.55	0.42	0.13	50.99	0.38	0.17	0.904762	1.10526	no
	CD42b	D10	90	0.22	0.15	44.46	0.21	0.13	49.42	0.23	0.17	1.09524	0.913043	no
	CD43	D11	78.89	8.19	5.29	42.9	10.1	7.05	50.88	6.63	3.71	0.656436	1.52338	CD96 seems to be expressed mainly among CD43 high cells
	CD44	D12	86.36	141.21	120.95	50.76	152.52	129.37	42.78	128.61	110.37	0.843234	1.18591	no
	CD45	E1	89.94	242.52	219.05	51.56	275.94	250.14	41.02	201.32	182.81	0.729579	1.37065	?
	CD45RA	E2	90.46	9.88	4.88	44.67	10.54	4.87	48.99	9.08	4.68	0.86148	1.16079	no
	CD45RB	E3	91.17	80.32	72.53	48.74	95.43	89.05	44.75	63.66	60.4	0.667086	1.49906	?
	CD45RO	E4	89.65	19.2	4.24	44.23	24.12	7.56	49.43	15.18	2.35	0.629353	1.58893	?
	CD46	E5	90.2	5.61	5.13	43.57	5.86	5.44	50.37	5.4	4.85	0.921502	1.08519	no
	CD47	E6	89.61	96.47	84.84	47.23	102.92	91.35	45.24	89.8	77.5	0.872522	1.1461	no
	CD48	E7	89.99	33.39	28.41	45.18	35.43	30.66	48.45	31.36	26.23	0.885126	1.12978	?
	CD49a	E8	89.8	0.43	0.26	44.42	0.52	0.27	49.48	0.36	0.25	0.692308	1.44444	no
	CD49c	E9	90.65	2.55	1.78	45.55	2.83	2.05	48.49	2.32	1.53	0.819788	1.21983	no
	CD49d	E10	90.1	14.74	8.83	45.21	17.55	11.53	48.76	12.28	6.5	0.699715	1.42915	?
	CD49e	E11	89.54	4.73	3.4	44.62	5.2	3.7	48.92	4.35	3.15	0.836538	1.1954	no
	CD49f	E12	89.48	3.52	1.95	44.4	4	2.07	49.57	3.09	1.83	0.7725	1.2945	no
	CD50 (ICAM-3)	F1	89.7	18.64	15.08	44.06	20.78	17.4	50.14	16.71	12.6	0.804139	1.24357	?
	CD51	F2	89.81	0.26	0.21	43.09	0.27	0.2	50.49	0.26	0.22	0.962963	1.03846	no
	CD51/61	F3	90.61	0.88	0.58	44.21	0.99	0.61	49.67	0.81	0.56	0.818182	1.22222	no
	CD52	F4	89.79	38.48	35.5	45.5	42.29	39.6	47.92	34.75	31.46	0.821707	1.21698	no
	CD53	F5	90.27	7.48	6.06	42.86	8.36	6.91	51.05	6.75	5.31	0.807416	1.23852	?
	CD54	F6	90.31	16.13	9.19	44.17	17.84	10.48	49.54	14.63	8.01	0.820067	1.21941	?
	CD55	F7	90.2	18.06	15.65	45.43	19.4	16.95	48.21	16.75	14.31	0.863402	1.15821	?
	CD56 (NCAM)	F8	90.19	0.23	0.16	43.41	0.27	0.14	50.95	0.19	0.17	0.703704	1.42105	no
	CD57	F9	90.17	0.23	0.16	42.94	0.17	0.13	50.85	0.27	0.18	1.58824	0.62963	no
	CD58	F10	90.18	7.49	5.41	45.19	8.89	6.77	48.51	6.3	3.88	0.708661	1.41111	maybe
	CD59	F11	89.67	39.57	29.67	44.5	42.92	33.9	48.91	36.42	25.62	0.848555	1.17847	no
	CD61	F12	90.27	0.31	0.16	44.21	0.29	0.14	49.54	0.3	0.18	1.03448	0.966667	no
	CD62E	G1	90.81	0.34	0.16	42.75	0.35	0.14	50.83	0.34	0.17	0.971429	1.02941	no
	CD62L	G2	90.64	15.33	8.01	44.15	18.54	10.22	49.39	12.12	6.06	0.653722	1.5297	?
	CD62P (P-Selectin)	G3	89.92	0.57	0.43	45.67	0.64	0.45	48.79	0.52	0.41	0.8125	1.23077	no
	CD63	G4	90	14.85	10.47	43.21	16.22	12.26	50.12	13.59	8.5	0.837855	1.19352	CD96 seems to be expressed mainly among CD63 high cells
	CD64	G5	89.68	0.36	0.28	43.69	0.43	0.3	50.49	0.3	0.26	0.697674	1.43333	no
	CD66a/c/e	G6	90.24	1.14	0.36	44.89	1.65	0.49	49.05	0.71	0.29	0.430303	2.32394	no
	CD66b	G7	90.63	0.28	0.21	44.08	0.3	0.19	50.14	0.27	0.22	0.9	1.11111	no
	CD69	G8	90.78	47.13	20.47	46.7	43.57	22.63	46.37	48.12	15.96	1.10443	0.905445	no
	CD70	G9	90.56	0.38	0.18	44.25	0.4	0.16	49.33	0.35	0.19	0.875	1.14286	no
	CD71	G10	90.87	58.5	33.34	46.95	65.16	39.31	46.11	49.5	25.45	0.759669	1.31636	CD96 seems to be expressed mainly among CD71 high cells
	CD73	G11	90.46	0.87	0.34	42.56	1.16	0.35	51.14	0.64	0.34	0.551724	1.8125	no
	CD74	G12	90.99	0.79	0.45	43.42	0.93	0.46	50.33	0.68	0.44	0.731183	1.36765	no
	CD79b	H1	89.98	0.66	0.17	43.34	1.21	0.15	49.95	0.23	0.19	0.190083	5.26087	?
	CD80	H2	89.97	0.35	0.21	42.82	0.39	0.2	50.81	0.32	0.23	0.820513	1.21875	no
	CD81	H3	88.12	53.63	44.92	45.76	57.05	50.03	47.02	49.96	39.06	0.875723	1.14191	?
	CD82	H4	89.99	33.59	20.87	44.89	36.54	23.15	48.75	30.18	18.15	0.825944	1.21074	?
	CD83	H5	88.25	1.19	0.57	43.75	1.5	0.59	50.31	0.95	0.55	0.633333	1.57895	?
	CD84	H6	89.96	5.79	4.18	44.39	7.18	5.64	49.26	4.53	3.06	0.630919	1.58499	maybe
	CD85a (ILT5)	H7	90.02	0.31	0.17	44.33	0.31	0.17	49.84	0.3	0.18	0.967742	1.03333	no
	CD85d (ILT4)	H8	90.14	0.46	0.24	43.5	0.48	0.22	50.59	0.44	0.25	0.916667	1.09091	no
	CD85g (ILT7)	H9	90.79	0.18	0.15	44.82	0.2	0.12	49.24	0.17	0.16	0.85	1.17647	no
	CD85h (ILT1)	H10	90.13	0.26	0.15	44.82	0.26	0.13	48.58	0.26	0.16	1	1	no
	CD85j (ILT2)	H11	90.43	0.26	0.17	43.7	0.33	0.15	49.98	0.21	0.18	0.636364	1.57143	no
	CD85k (ILT3)	H12	90.28	0.21	0.15	44.83	0.24	0.14	49.31	0.18	0.16	0.75	1.33333	no
plate 2	Blank	A1	90.82	0.23	0.22	42.11	0.22	0.21	51.69	0.24	0.22	1.09091	0.916667	no
	CD86	A2	91.12	0.41	0.25	44.55	0.4	0.24	48.88	0.44	0.26	1.1	0.909091	no
	CD87	A3	91.03	1.29	0.59	43.72	1.78	0.83	50.08	0.87	0.45	0.488764	2.04598	no
	CD88	A4	91.36	0.25	0.19	44.91	0.28	0.17	48.66	0.23	0.2	0.821429	1.21739	no
	CD89	A5	80.02	1.17	0.96	44.6	1.3	1.07	49.79	1.07	0.88	0.823077	1.21495	no
	CD90 (Thy1)	A6	84.36	0.41	0.15	43.42	0.57	0.12	50.29	0.29	0.16	0.508772	1.96552	no
	CD93	A7	86.1	0.87	0.29	43.46	1.08	0.32	50.16	0.72	0.27	0.666667	1.5	no
	CD94	A8	90.96	0.36	0.17	43.8	0.49	0.16	50.28	0.25	0.18	0.510204	1.96	no
	CD95	A9	90.91	40.71	25.84	44.57	47.83	32.01	48.74	34.2	19.63	0.715032	1.39854	yes
	CD96	A10	90.75	0.3	0.26	41.15	0.42	0.38	52.47	0.2	0.19	0.47619	2.1	?
	CD97	A11	90.45	38.95	35.1	42.17	46.95	43.28	51.01	32.46	27.7	0.691374	1.4464	yes
	CD99	A12	90.08	175.72	161.31	50.24	198.21	184.79	42.32	150.06	128.62	0.757076	1.32087	?
	CD100	B1	90.36	13.56	11.72	43.59	15.74	14.14	50.08	11.73	9.58	0.745235	1.34186	maybe
	CD101 (BB27)	B2	90	0.8	0.41	44.59	0.84	0.41	49.28	0.77	0.41	0.916667	1.09091	no
	CD102	B3	90.34	9.83	7.98	45.18	9.99	8.25	48.82	9.67	7.81	0.967968	1.03309	no
	CD103	B4	90.59	0.24	0.16	43.94	0.21	0.14	49.68	0.27	0.18	1.28571	0.777778	no
	CD104	B5	89.57	0.2	0.15	44.4	0.22	0.14	49.59	0.18	0.16	0.818182	1.22222	no
	CD105	B6	90.09	0.76	0.42	46.86	0.78	0.45	46.89	0.74	0.4	0.948718	1.05405	no
	CD106	B7	90.05	0.17	0.15	45.86	0.15	0.13	48.45	0.19	0.18	1.26667	0.789474	no
	CD107a (LAMP-1)	B8	89.91	4.8	3.82	42	5.79	4.74	51.49	4.06	3.18	0.701209	1.42611	?
	CD108	B9	90.4	2.06	0.82	43.42	2.02	0.84	50.2	2.09	0.79	1.03465	0.966507	no
	CD109	B10	90.36	5.37	1.71	44.27	6.8	2.44	49.66	4.2	1.2	0.617647	1.61905	?
	CD111	B11	90.62	0.39	0.25	43.44	0.39	0.24	50.07	0.38	0.27	0.974359	1.02632	no
	CD112 (Nectin-2)	B12	90.23	1.04	0.17	43.58	1.3	0.15	49.81	0.84	0.18	0.646154	1.54762	no
	CD114	C1	90.01	0.5	0.41	43.68	0.53	0.43	50.04	0.47	0.4	0.886792	1.12766	no
	CD115	C2	90.4	0.76	0.16	45.38	1.43	0.14	48.04	0.2	0.17	0.13986	7.15	?
	CD116	C3	89.49	0.22	0.14	44.3	0.24	0.12	49.35	0.2	0.15	0.833333	1.2	no
	CD117 (c-kit)	C4	90.76	0.18	0.14	44.14	0.18	0.12	49.69	0.18	0.16	1	1	no
	CD119 (IFN-γ R α chain)	C5	90.29	1.4	1.18	43.93	1.58	1.34	50.19	1.25	1.05	0.791139	1.264	no
	CD122	C6	90.84	0.33	0.29	46.85	0.33	0.29	47.21	0.32	0.29	0.969697	1.03125	no
	CD123	C7	90.57	1.39	0.27	45.39	1.73	0.27	48.7	1.1	0.26	0.635838	1.57273	no
	CD124	C8	90.84	0.57	0.41	43.25	0.68	0.46	50.73	0.49	0.37	0.720588	1.38776	no
	CD126 (IL-6Rα)	C9	90.69	1.86	1	43.4	1.84	1.06	50.28	1.9	0.95	1.03261	0.968421	no
	CD127 (IL-7Rα)	C10	90.3	3.47	1.36	44.86	4.3	1.81	49.06	2.71	1.01	0.630233	1.58672	no
	CD129 (IL-9 R)	C11	90.11	0.46	0.26	43.1	0.56	0.25	50.88	0.38	0.27	0.678571	1.47368	no
	CD131	C12	90.04	0.38	0.15	42.12	0.55	0.14	51.19	0.26	0.16	0.472727	2.11538	no
	CD132	D1	90.04	4.54	3.72	44.19	5.26	4.38	49.93	3.93	3.08	0.747148	1.33842	yes
	CD134	D2	90.37	23.25	6	43.16	24.89	6.52	50.55	21.73	5.48	0.873041	1.14542	no
	CD135	D3	90.24	0.21	0.15	42.94	0.24	0.13	51.12	0.19	0.16	0.791667	1.26316	no
	CD137 (4-1BB)	D4	90.7	0.9	0.2	44.7	0.87	0.17	49.09	0.93	0.22	1.06897	0.935484	no
	CD137L (4-1BB L)	D5	90.27	0.82	0.57	42.89	1.07	0.62	50.51	0.64	0.51	0.598131	1.67188	no
	CD138	D6	90.67	0.5	0.15	46.8	0.81	0.13	47.43	0.23	0.18	0.283951	3.52174	no
	CD140a	D7	90.13	0.17	0.13	44.95	0.17	0.11	49.16	0.17	0.15	1	1	no
	CD140b	D8	90.11	0.51	0.3	43.29	0.74	0.33	50.67	0.33	0.27	0.445946	2.24242	no
	CD141	D9	90.35	0.3	0.18	43.74	0.37	0.17	50.51	0.24	0.2	0.648649	1.54167	no
	CD143	D10	90.31	0.33	0.2	42.88	0.39	0.19	50.59	0.28	0.21	0.717949	1.39286	no
	CD144	D11	90.91	0.19	0.15	43.96	0.19	0.13	49.61	0.19	0.18	1	1	no
	CD146	D12	90.13	0.76	0.32	43.51	0.86	0.3	50.44	0.7	0.33	0.813953	1.22857	no
	CD148	E1	90.39	1.54	0.8	44.87	2.3	0.9	49.37	0.92	0.69	0.4	2.5	?
	CD150 (SLAM)	E2	90.03	7.6	4.38	44.06	9	5.13	50.17	6.48	3.47	0.72	1.38889	?
	CD152	E3	90.49	0.95	0.37	42.68	1.06	0.37	51.13	0.87	0.37	0.820755	1.21839	no
	CD154	E4	91.15	4.26	1.64	45.89	5.11	2.07	48.03	3.46	1.3	0.677104	1.47688	no
	CD155 (PVR)	E5	90.18	0.93	0.42	45.36	1.04	0.5	48.15	0.81	0.36	0.778846	1.28395	no
	CD156c (ADAM- 10)	E6	90.34	10.25	8.85	46.13	11.73	10.25	48.57	8.85	7.69	0.754476	1.32542	?
	CD158a/h	E7	90.41	0.21	0.14	45.03	0.25	0.12	48.88	0.17	0.15	0.68	1.47059	no
	CD158b (NKAT2)	E8	90.16	0.2	0.16	42.91	0.22	0.13	50.77	0.19	0.18	0.863636	1.15789	no
	CD158d	E9	90.32	0.24	0.18	43.2	0.3	0.17	50.85	0.21	0.18	0.7	1.42857	no
	CD158e1 (NKB1)	E10	90.45	0.16	0.14	44.36	0.15	0.11	49.46	0.17	0.16	1.13333	0.882353	no
	CD158f	E11	90.26	0.2	0.13	43.22	0.24	0.11	50.39	0.16	0.14	0.666667	1.5	no
	CD161	E12	90.45	1	0.24	44.08	1.4	0.26	49.46	0.66	0.24	0.471429	2.12121	no
	CD162	F1	89.86	2.6	1.68	44.15	3.08	2.1	49.69	2.19	1.39	0.711039	1.40639	no
	CD163	F2	89.24	0.23	0.14	43.64	0.22	0.11	50.36	0.22	0.16	1	1	no
	CD164	F3	89.87	9.23	7.51	44.15	10.15	8.67	49.19	8.47	6.42	0.834483	1.19835	maybe
	CD165	F4	90.47	5.92	1.88	45.31	8.98	2.12	48.69	3.38	1.68	0.376392	2.6568	?
	CD166	F5	89.27	0.7	0.47	43.09	0.74	0.5	50.68	0.67	0.45	0.905405	1.10448	no
	CD167a (DDR1)	F6	85.76	0.31	0.2	44.91	0.34	0.18	48.4	0.29	0.22	0.852941	1.17241	no
	CD169	F7	83.62	0.18	0.14	46.25	0.19	0.12	47.97	0.17	0.15	0.894737	1.11765	no
	CD170 (Siglec-5)	F8	90.34	2.24	0.75	42.45	1.98	0.87	51	2.46	0.67	1.24242	0.804878	?
	CD172a (SIRPa)	F9	90.58	0.34	0.25	42.94	0.43	0.29	51.1	0.27	0.23	0.627907	1.59259	no
	CD172b (SIRPb)	F10	90.25	0.16	0.13	41.66	0.18	0.11	52	0.15	0.14	0.833333	1.2	no
	CD172g (SIRPg)	F11	89.18	7.33	5.18	44.53	9.83	8.05	49.23	5.14	3.4	0.522889	1.91245	yes
	CD178 (Fas-L)	F12	90.49	0.2	0.16	43.49	0.23	0.13	50.13	0.18	0.17	0.782609	1.27778	no
	CD179a	G1	90.32	0.51	0.22	42.97	0.77	0.23	50.58	0.27	0.22	0.350649	2.85185	no
	CD179b	G2	89.92	0.24	0.16	43.41	0.25	0.14	50.24	0.21	0.16	0.84	1.19048	no
	CD180 (RP105)	G3	90.35	0.19	0.16	43.53	0.2	0.14	49.8	0.18	0.16	0.9	1.11111	no
	CD181 (CXCR1)	G4	90.18	0.37	0.17	43.07	0.56	0.16	50.54	0.21	0.18	0.375	2.66667	no
	CD182 (CXCR2)	G5	90.42	0.2	0.15	43.05	0.24	0.13	50.87	0.17	0.16	0.708333	1.41176	no
	CD183	G6	90.26	18.53	8.26	44.74	22.84	14.76	48.75	14.81	3.14	0.648424	1.5422	?
	CD184 (CXCR4)	G7	88.09	26.98	13.56	45.35	31.28	17	48.08	23.16	10.34	0.740409	1.3506	maybe
	CD193 (CCR3)	G8	90.23	0.46	0.31	46.48	0.71	0.48	47.59	0.23	0.2	0.323944	3.08696	?
	CD195 (CCR5)	G9	90.59	1.13	0.25	43.03	1.9	0.29	50.45	0.51	0.23	0.268421	3.72549	?
	CD196	G10	89.9	3.12	0.34	43.45	4.19	0.36	50.15	2.25	0.32	0.536993	1.86222	?
	CD197 (CCR7)	G11	90.3	43.09	39.37	45.28	46.87	43.93	48.25	39.4	35.45	0.840623	1.18959	?
	CD200 (OX2)	G12	90.01	3.9	2.24	43.13	4.07	2.4	50.37	3.75	2.07	0.921376	1.08533	no
	CD200 R	H1	89.98	4.32	2.98	43.95	4.82	3.7	49.73	3.88	2.32	0.804979	1.24227	?
	CD201 (EPCR)	H2	89.61	0.2	0.19	43.71	0.19	0.18	50.44	0.21	0.2	1.10526	0.904762	no
	CD202b (Tie2/Tek)	H3	89.87	0.17	0.14	43.65	0.17	0.12	50.11	0.16	0.14	0.941176	1.0625	no
	CD203c (E-NPP3)	H4	89.79	0.24	0.16	43.46	0.3	0.15	50.33	0.2	0.17	0.666667	1.5	no
	CD205 (DEC-205)	H5	89.82	0.52	0.39	43.29	0.61	0.44	50.31	0.45	0.36	0.737705	1.35556	no
	CD206 (MMR)	H6	89.47	0.28	0.19	45.59	0.33	0.18	48.05	0.25	0.21	0.757576	1.32	no
	CD207 (Langerin)	H7	88.46	0.21	0.14	44.53	0.23	0.13	49.45	0.2	0.16	0.869565	1.15	no
	CD209 (DC-SIGN)	H8	90.18	0.18	0.15	43.55	0.2	0.13	50.45	0.17	0.16	0.85	1.17647	no
	CD210 (IL-10 R)	H9	90.11	0.48	0.36	43.08	0.63	0.4	51.03	0.36	0.33	0.571429	1.75	no
	CD213a2	H10	89.37	0.3	0.15	43.37	0.42	0.13	50.72	0.19	0.15	0.452381	2.21053	no
	CD215 (IL-15Rα)	H11	90.38	0.66	0.19	42.98	1.08	0.18	50.7	0.34	0.2	0.314815	3.17647	?
	CD218a (IL-18Rα)	H12	89.53	5.85	4.15	43.18	8.62	7.3	50.25	3.57	2.16	0.414153	2.41457	yes
plate 3	Blank	A1	91.05	0.39	0.3	45.54	0.41	0.32	48.01	0.36	0.29	0.878049	1.13889	no
	CD220	A2	90.98	0.64	0.19	43.58	1.08	0.18	50	0.26	0.21	0.240741	4.15385	no
	CD221 (IGF-1R)	A3	90.22	2.73	0.73	43.85	5.2	0.81	50.18	0.78	0.66	0.15	6.66667	no
	CD226 (DNAM-1)	A4	90.08	17.08	10.74	48.41	21.45	15.44	44.32	12.01	7.04	0.559907	1.78601	maybe
	CD229 (Ly-9)	A5	89.74	2.39	2.2	46.02	2.51	2.26	47.65	2.25	2.13	0.896414	1.11556	no
	CD231 (TALLA)	A6	89.52	0.3	0.2	43.22	0.36	0.2	50.22	0.25	0.2	0.694444	1.44	no
	CD235ab	A7	90.65	0.31	0.16	44.55	0.47	0.14	49.22	0.18	0.17	0.382979	2.61111	no
	CD243	A8	89.82	0.65	0.4	43.74	0.87	0.4	50.02	0.48	0.4	0.551724	1.8125	no
	CD244 (2B4)	A9	90.5	0.2	0.17	43.55	0.22	0.16	49.48	0.19	0.17	0.863636	1.15789	no
	CD245 (p220/240)	A10	90.78	2.01	1.59	42.96	2.37	1.81	50.39	1.73	1.34	0.729958	1.36994	?
	CD252 (OX40L)	A11	90	0.81	0.63	43.35	0.9	0.68	50.58	0.73	0.58	0.811111	1.23288	no
	CD253 (Trail)	A12	90.13	0.48	0.32	43.44	0.63	0.41	50.44	0.36	0.27	0.571429	1.75	no
	CD254	B1	90.82	0.25	0.16	43.11	0.27	0.13	50.38	0.22	0.18	0.814815	1.22727	no
	CD255 (TWEAK)	B2	90.64	0.37	0.15	43.96	0.59	0.14	49.85	0.2	0.16	0.338983	2.95	no
	CD257 (BAFF)	B3	89.78	1.85	0.21	42.57	3.94	0.2	51.42	0.3	0.22	0.0761421	13.1333	?
	CD258 (LIGHT)	B4	90.03	0.36	0.2	41.62	0.47	0.2	52.26	0.25	0.2	0.531915	1.88	no
	CD261 (DR4)	B5	88.53	0.34	0.26	43.09	0.4	0.25	50.57	0.29	0.26	0.725	1.37931	no
	CD262 (DR5,)	B6	90.15	0.36	0.26	43.01	0.32	0.21	50.83	0.39	0.3	1.21875	0.820513	no
	CD263 (DcR1)	B7	89.98	0.25	0.17	43.15	0.33	0.17	50.46	0.19	0.17	0.575758	1.73684	no
	CD266 (Fn14)	B8	89.42	0.33	0.26	44.72	0.35	0.27	49.14	0.32	0.26	0.914286	1.09375	no
	CD267 (TACI)	B9	90.29	0.19	0.16	43.91	0.21	0.15	50.35	0.17	0.16	0.809524	1.23529	no
	CD268 (BAFF-R)	B10	90.12	0.37	0.28	44.4	0.37	0.27	49.76	0.36	0.29	0.972973	1.02778	no
	CD270 (HVEM)	B11	89.2	3.3	3.11	43.95	3.66	3.43	49.46	2.99	2.83	0.81694	1.22408	?
	CD271	B12	90.78	0.19	0.17	44.27	0.18	0.15	49.71	0.21	0.19	1.16667	0.857143	no
	CD273 (B7-DC)	C1	91.02	0.5	0.36	42.88	0.66	0.45	50.85	0.38	0.31	0.575758	1.73684	no
	CD274 (B7-H1)	C2	90.99	6.3	5.31	44.97	7.69	6.56	48.72	5.04	4.17	0.655397	1.52579	maybe
	CD275 (B7-H2)	C3	90.68	0.21	0.18	43.93	0.21	0.16	49.5	0.21	0.2	1	1	no
	CD276	C4	90.11	1.09	0.34	42.03	1.12	0.35	51.34	1.04	0.33	0.928571	1.07692	no
	CD277	C5	90.02	4.47	4.16	44.22	4.69	4.25	49.53	4.25	4.06	0.906183	1.10353	no
	CD278 (ICOS)	C6	90.23	82.9	57.81	70.48	104.59	78.62	22.71	26.2	19.77	0.250502	3.99198	maybe
	CD279 (PD-1)	C7	90.06	7.73	4.46	46.52	9.02	5.58	46.26	6.23	2.98	0.690687	1.44783	?
	CD282 (TLR2)	C8	89.71	0.18	0.14	43.5	0.19	0.14	50.75	0.17	0.15	0.894737	1.11765	no
	CD284 (TLR4)	C9	90.13	0.24	0.19	44.36	0.27	0.18	49.56	0.21	0.2	0.777778	1.28571	no
	CD286 (TLR6)	C10	90.6	0.18	0.16	41.94	0.19	0.14	51.37	0.17	0.17	0.894737	1.11765	no
	CD290	C11	90.15	0.2	0.15	43.36	0.23	0.14	51.08	0.18	0.16	0.782609	1.27778	no
	CD294	C12	90.14	0.22	0.19	45.24	0.24	0.18	48.82	0.21	0.19	0.875	1.14286	no
	CD298	D1	89.52	124.79	111.56	82.9	140.68	128.42	11.9	42.16	38.83	0.299687	3.33681	maybe
	CD300e (IREM-2)	D2	90.91	0.68	0.55	43.18	0.78	0.64	50.59	0.6	0.48	0.769231	1.3	no
	CD300F	D3	89.49	0.17	0.14	41.37	0.18	0.13	52.46	0.16	0.15	0.888889	1.125	no
	CD301	D4	90.2	0.21	0.16	42.57	0.25	0.15	51.5	0.19	0.16	0.76	1.31579	no
	CD303	D5	89.52	0.18	0.15	43.04	0.17	0.14	50.9	0.19	0.16	1.11765	0.894737	no
	CD304	D6	90.78	0.42	0.18	44.39	0.6	0.18	49.27	0.26	0.19	0.433333	2.30769	no
	CD307	D7	89.95	0.18	0.15	43.89	0.16	0.14	50.33	0.18	0.16	1.125	0.888889	no
	CD307d (FcRL4)	D8	90.01	0.18	0.14	43.81	0.2	0.13	50.17	0.17	0.15	0.85	1.17647	no
	CD314 (NKG2D)	D9	90.25	0.24	0.16	44.2	0.29	0.16	49.69	0.2	0.17	0.689655	1.45	no
	CD317	D10	90.48	6.39	4.69	44.19	7.49	6.02	48.61	5.38	3.27	0.718291	1.39219	yes
	CD318 (CDCP1)	D11	90.72	0.3	0.19	44	0.34	0.19	50.04	0.26	0.18	0.764706	1.30769	no
	CD319 (CRACC)	D12	89.37	0.49	0.27	44.52	0.65	0.3	49.23	0.35	0.24	0.538462	1.85714	no
	CD324 (E-Cadherin)	E1	90.11	0.78	0.16	43.87	1.5	0.15	50.77	0.22	0.17	0.146667	6.81818	no
	CD325	E2	90.09	0.23	0.2	42.98	0.25	0.19	50.67	0.22	0.2	0.88	1.13636	no
	CD326 (Ep- CAM)	E3	90.01	0.45	0.37	42.74	0.46	0.38	50.92	0.43	0.36	0.934783	1.06977	no
	CD328 (Siglec-7)	E4	89.77	0.18	0.16	43.38	0.17	0.14	50.48	0.19	0.18	1.11765	0.894737	no
	CD334 (FGFR4)	E5	89.38	0.18	0.16	43.49	0.18	0.15	50.56	0.18	0.17	1	1	no
	CD335 (NKp46)	E6	90.28	0.18	0.16	44.28	0.17	0.15	49.93	0.19	0.18	1.11765	0.894737	no
	CD336 (NKp44)	E7	90.58	0.18	0.16	44.28	0.17	0.14	49.29	0.18	0.17	1.05882	0.944444	no
	CD337 (NKp30)	E8	90.24	0.31	0.24	44.66	0.38	0.26	48.74	0.25	0.22	0.657895	1.52	no
	CD338 (ABCG2)	E9	90.04	0.2	0.17	43.88	0.22	0.15	49.95	0.19	0.18	0.863636	1.15789	no
	CD340 (erbB2)	E10	89.96	0.17	0.16	44.74	0.16	0.14	49.28	0.18	0.17	1.125	0.888889	no
	CD344 (Frizzled-4)	E11	71.61	0.75	0.65	48.16	0.86	0.7	45.23	0.65	0.59	0.755814	1.32308	no
	CD351	E12	80.2	0.24	0.22	49.35	0.24	0.21	44.14	0.25	0.22	1.04167	0.96	no
	CD352 (NTB-A)	F1	90.05	10.46	9.17	46.51	12.55	11.13	46.54	8.33	7.18	0.663745	1.5066	?
	CD354 (TREM-1)	F2	90.08	0.16	0.14	42.5	0.15	0.12	51.22	0.16	0.16	1.06667	0.9375	no
	CD355 (CRTAM)	F3	90.45	0.2	0.16	42.38	0.21	0.15	51.56	0.2	0.17	0.952381	1.05	no
	CD357 (GITR)	F4	90	0.41	0.17	43.2	0.69	0.16	50.77	0.19	0.17	0.275362	3.63158	?
	CD360 (IL-21R)	F5	89.4	0.23	0.19	42.47	0.26	0.19	50.94	0.22	0.2	0.846154	1.18182	no
	β2-micro-globulin	F6	89.82	937.17	807.82	99.49	941.69	810.21	0.29	23.06	0.25	0.0244879	40.8365	maybe
	BTLA	F7	89.62	4.1	3.34	43.75	4.98	4.22	49.15	3.33	2.72	0.668675	1.4955	?
	C3AR	F8	90.37	0.47	0.29	43.76	0.58	0.33	49.85	0.38	0.27	0.655172	1.52632	no
	C5L2	F9	89.79	0.44	0.28	44.56	0.63	0.3	49.63	0.29	0.27	0.460317	2.17241	no
	CCR10	F10	89.69	1.02	0.56	48.22	1.76	1.11	46.16	0.32	0.29	0.181818	5.5	maybe
	CLEC12A	F11	89.49	0.18	0.16	44.26	0.19	0.16	49.45	0.18	0.16	0.947368	1.05556	no
	CLEC9A	F12	90	0.18	0.16	44.83	0.18	0.15	49.24	0.18	0.16	1	1	no
	CX3CR1	G1	89.82	0.26	0.15	42.2	0.33	0.14	51.59	0.2	0.16	0.606061	1.65	no
	CXCR7	G2	90.24	0.24	0.18	42.22	0.31	0.17	51.31	0.2	0.18	0.645161	1.55	no
	δ-Opioid Receptor	G3	89.84	0.42	0.16	42.2	0.73	0.15	51.64	0.19	0.17	0.260274	3.84211	?
	DLL1	G4	90.26	0.18	0.17	43.52	0.17	0.16	50.15	0.19	0.18	1.11765	0.894737	no
	DLL4	G5	89	0.18	0.17	42.65	0.18	0.15	51.1	0.19	0.18	1.05556	0.947368	no
	DR3 (TRAMP)	G6	89.98	1.83	0.28	44.17	3.76	0.28	49.41	0.3	0.27	0.0797872	12.5333	?
	EGFR	G7	89.46	0.19	0.15	43.51	0.2	0.15	50.71	0.18	0.16	0.9	1.11111	no
	erbB3/ HER-3	G8	90.26	0.24	0.21	42.93	0.27	0.22	50.5	0.22	0.2	0.814815	1.22727	no
	FceRIa	G9	89.96	0.18	0.16	43.75	0.18	0.15	50.31	0.18	0.17	1	1	no
	FcRL6	G10	89.92	1.76	0.14	42.44	3.89	0.13	51.35	0.19	0.15	0.0488432	20.4737	?
	Galectin-9	G11	89.96	0.35	0.16	43.44	0.57	0.15	50.19	0.19	0.17	0.333333	3	?
	GARP (LRRC32)	G12	90.42	0.32	0.18	44.55	0.32	0.17	49.39	0.33	0.18	1.03125	0.969697	no
	HLA-A,B,C	H1	89.56	128.57	107.62	84.16	143.26	122.82	10.14	43.09	39.93	0.300782	3.32467	?
	HLA-A2	H2	83.15	626.11	523.47	98	637.5	532.55	1.03	49.81	51.61	0.0781333	12.7986	maybe
	HLA-DQ	H3	89.61	0.96	0.2	44.4	1.51	0.19	49.55	0.49	0.22	0.324503	3.08163	no
	HLA-DR	H4	90.1	2.39	0.23	43.85	4.23	0.23	49.39	0.82	0.23	0.193853	5.15854	no
	HLA-E	H5	87.99	11.62	10.48	46.95	13.76	12.31	45.84	9.42	8.32	0.684593	1.46072	?
	HLA-G	H6	89.32	1.02	0.16	43.5	2.1	0.16	50.35	0.19	0.17	0.0904762	11.0526	?
	IFN-γ R b chain	H7	89.75	0.28	0.16	43.07	0.4	0.16	50.95	0.19	0.16	0.475	2.10526	no
	Ig light chain k	H8	89.52	0.18	0.17	43.76	0.16	0.15	50.5	0.19	0.18	1.1875	0.842105	no
	Ig light chain λ	H9	89.53	0.18	0.16	44.18	0.16	0.15	49.48	0.19	0.17	1.1875	0.842105	no
	IgD	H10	89.63	0.27	0.19	43.21	0.36	0.19	50.36	0.2	0.19	0.555556	1.8	no
	IgM	H11	89.88	0.17	0.16	44.37	0.15	0.14	49.38	0.18	0.17	1.2	0.833333	no
	IL-28RA	H12	89.93	0.19	0.15	43.9	0.23	0.15	50.07	0.17	0.15	0.73913	1.35294	no
plate 4	Blank	A1	90.93	0.15	0.15	47.43	0.13	0.12	46.7	0.17	0.17	1.30769	0.764706	no
	Integrin α9β1	A2	90.16	0.19	0.15	43.54	0.2	0.14	50.26	0.17	0.16	0.85	1.17647	no
	integrin β5	A3	89.44	0.69	0.16	44.27	1.31	0.14	49.36	0.19	0.17	0.145038	6.89474	no
	integrin β7	A4	90.05	4.66	2	44.73	5.74	2.88	48.99	3.76	1.42	0.655052	1.5266	no
	Jagged 2	A5	88.89	0.34	0.28	43.09	0.39	0.28	50.63	0.29	0.27	0.74359	1.34483	no
	LAP	A6	81.82	0.35	0.21	45.26	0.38	0.22	48.66	0.33	0.21	0.868421	1.15152	no
	LT-β R	A7	89.86	0.23	0.17	43.62	0.29	0.17	50.41	0.19	0.17	0.655172	1.52632	no
	Mac-2 (Galec­tin-3)	A8	90.17	0.27	0.15	45.02	0.39	0.14	48.61	0.17	0.17	0.435897	2.29412	?
	MAIR-II	A9	89.7	0.45	0.21	46.38	0.67	0.21	47.26	0.25	0.21	0.373134	2.68	?
	MICA/ MICB	A10	89.91	0.23	0.2	47.09	0.22	0.2	46.66	0.23	0.21	1.04545	0.956522	no
	MSC (W3D5)	A11	90.24	0.31	0.24	47.25	0.36	0.24	46.41	0.26	0.24	0.722222	1.38462	no
	MSC (W5C5)	A12	90.63	0.77	0.63	46.71	0.91	0.66	47.13	0.64	0.6	0.703297	1.42188	no
	MSC (W7C6)	B1	90.22	0.62	0.29	44.37	0.73	0.32	48.95	0.54	0.27	0.739726	1.35185	no
	MSC and NPC (W4A5)	B2	90.45	2.2	0.26	43.19	4.54	0.25	50.6	0.38	0.26	0.0837004	11.9474	?
	MSCA-1 (MSC)	B3	90.14	0.18	0.16	44.51	0.17	0.15	49.42	0.18	0.17	1.05882	0.944444	no
	NKp80	B4	90.15	0.27	0.21	43.54	0.29	0.21	50.08	0.24	0.21	0.827586	1.20833	no
	Notch 1	B5	89.84	3.84	3.4	45.25	4.08	3.65	48.75	3.64	3.12	0.892157	1.12088	?
	Notch 2	B6	90.35	2.44	1.98	48.38	2.66	2.21	45.6	2.22	1.68	0.834586	1.1982	no
	Notch 3	B7	89.47	0.21	0.17	45.92	0.21	0.17	48.06	0.2	0.18	0.952381	1.05	no
	Notch 4	B8	89.8	0.34	0.26	43.63	0.34	0.26	49.94	0.34	0.26	1	1	no
	NPC (57D2)	B9	90.44	0.63	0.27	46.6	0.99	0.28	47.34	0.31	0.27	0.313131	3.19355	no
	Podopla-nin	B10	90.73	0.19	0.18	45.87	0.2	0.17	47.7	0.19	0.18	0.95	1.05263	no
	Pre-BCR	B11	91.02	0.2	0.17	46.08	0.22	0.17	47.85	0.18	0.17	0.818182	1.22222	no
	PSMA	B12	90.1	0.19	0.17	46.06	0.21	0.17	47.72	0.18	0.17	0.857143	1.16667	no
	Siglec-10	C1	89.84	0.21	0.18	44.93	0.22	0.17	49.19	0.2	0.19	0.909091	1.1	no
	Siglec-8	C2	90.19	0.22	0.16	46.03	0.27	0.15	47.3	0.18	0.17	0.666667	1.5	no
	Siglec-9	C3	90.16	0.18	0.16	45.25	0.18	0.15	48.69	0.18	0.17	1	1	no
	SSEA-1	C4	90.53	0.18	0.16	45.57	0.16	0.15	48.38	0.19	0.18	1.1875	0.842105	no
	SSEA-3	C5	89.56	0.21	0.18	44.75	0.2	0.17	49.16	0.23	0.19	1.15	0.869565	no
	SSEA-4	C6	89.62	0.43	0.37	44.42	0.47	0.38	49.48	0.39	0.36	0.829787	1.20513	no
	SSEA-5	C7	89.11	0.26	0.18	42.73	0.29	0.17	50.51	0.23	0.18	0.793103	1.26087	no
	TCR g/d	C8	89.79	0.3	0.18	44.73	0.42	0.18	49.56	0.21	0.19	0.5	2	no
	TCR Vβ13.2	C9	90.29	0.75	0.18	44.15	0.89	0.18	49.75	0.6	0.18	0.674157	1.48333	?
	TCR Vβ23	C10	89.66	0.36	0.19	45.51	0.43	0.19	48.17	0.31	0.19	0.72093	1.3871	no
	TCR Vβ8	C11	89.8	4.57	0.26	44.94	5.85	0.26	48.63	3.37	0.26	0.576068	1.73591	?
	TCR Vβ9	C12	90.67	1.37	0.2	47.11	1.67	0.19	46.46	1.03	0.2	0.616766	1.62136	?
	TCR Vδ2	D1	90.25	0.17	0.16	44.42	0.15	0.14	49.19	0.18	0.17	1.2	0.833333	no
	TCR Vg9	D2	89.56	0.2	0.16	43.99	0.21	0.15	49.84	0.18	0.17	0.857143	1.16667	no
	TCR Vα24- Jα18	D3	89.74	0.17	0.14	43.79	0.17	0.12	50.06	0.18	0.16	1.05882	0.944444	no
	TCR Vα7.2	D4	89.54	0.46	0.16	45.36	0.59	0.14	48.12	0.34	0.17	0.576271	1.73529	no
	TCR α/β	D5	89.2	20.29	18.87	45.39	24.06	23.21	48.19	16.71	15.6	0.694514	1.43986	?
	Tim-1	D6	89.62	0.19	0.14	45.75	0.21	0.13	47.93	0.17	0.15	0.809524	1.23529	no
	Tim-3	D7	89.93	3.75	1.33	45.99	5.2	2.87	48.05	2.36	0.58	0.453846	2.20339	no
	Tim-4	D8	89.83	0.17	0.15	44.34	0.17	0.14	49.45	0.17	0.15	1	1	no
	TLT-2	D9	89.96	0.35	0.25	44.98	0.39	0.27	48.93	0.3	0.24	0.769231	1.3	no
	TRA-1-60-R	D10	89.84	0.18	0.16	44.77	0.16	0.14	49.06	0.2	0.17	1.25	0.8	no
	TRA-1-81	D11	89.6	0.17	0.16	44.72	0.17	0.15	48.47	0.17	0.16	1	1	no
	TSLPR (TSLP-R)	D12	90.1	0.42	0.25	44.63	0.48	0.29	49.19	0.36	0.22	0.75	1.33333	no
	Ms IgG1, κ ITCL	E1	90.02	0.19	0.15	43.65	0.19	0.15	49.64	0.18	0.16	0.947368	1.05556	no
	Ms IgG2a, κ ITCL	E2	90.11	0.2	0.16	43.25	0.22	0.15	50.25	0.18	0.16	0.818182	1.22222	no
	Ms IgG2b, κ ITCL	E3	89.41	0.2	0.14	44.63	0.24	0.13	49.08	0.17	0.15	0.708333	1.41176	no
	Ms IgG3, κ ITCL	E4	89.43	1.03	0.14	44.28	2.06	0.14	49.68	0.2	0.15	0.0970874	10.3	no
	Ms IgM, κ ITCL	E5	89.89	0.21	0.18	43.73	0.2	0.16	49.77	0.22	0.19	1.1	0.909091	no
	Rat IgG1, κ ITCL	E6	89.05	0.17	0.15	44.12	0.19	0.14	49.63	0.17	0.15	0.894737	1.11765	no
	Rat IgG2a, κ ITCL	E7	89.37	0.21	0.16	45.52	0.23	0.14	48.33	0.2	0.17	0.869565	1.15	no
	Rat IgG2b, κ ITCL	E8	89.35	0.17	0.16	45.12	0.16	0.15	48.59	0.17	0.16	1.0625	0.941176	no
	Rat IgM, κ ITCL	E9	89.4	0.22	0.19	43.87	0.22	0.18	49.88	0.22	0.2	1	1	no
	AH IgG, ITCL	E10	89.43	0.27	0.2	45.28	0.3	0.19	48.74	0.24	0.21	0.8	1.25	no
	Blank	E11	89.83	0.16	0.15	48.19	0.14	0.13	45.9	0.18	0.17	1.28571	0.777778	no
	Blank	E12	89.74	0.16	0.15	47.73	0.14	0.14	45.87	0.17	0.17	1.21429	0.823529	no
	unstained	F1	89.56	0.19	0.18	0.1	0.14	0.1	99.85	0.19	0.18	1.35714	0.736842	x
	isotype control	F2	88.91	0.66	0.2	0.19	222.35	0.38	99.8	0.23	0.2	0.00103441	966.739	x
	a-CD96-PE	F3	89.81	2.32	1.1	0.08	0.14	0.08	99.91	2.32	1.1	16.5714	0.0603448	x

## Sheet: Donor#332
plate 1	receptor	File	P1 living cells % Total	P1 living cells Y1-PE-A FL3-A Mean	P1 living cells Y1-PE-A FL3-A Median	R2 CD96 high % Parent	R2 CD96 high Y1-PE-A FL3-A Mean	R2 CD96 high Y1-PE-A FL3-A Median	R1 CD96 low % Parent	R1 CD96 low Y1-PE-A FL3-A Mean	R1 CD96 low Y1-PE-A FL3-A Median	Mean low/high	Mean high/low	visible difference in blot
	Blank	A1	90.4	0.17	0.17	43.39	0.16	0.15	50.8	0.19	0.18	1.1875	0.842105	no
	CD1a	A2	90.22	0.21	0.17	39.54	0.25	0.16	55.09	0.18	0.17	0.72	1.38889	no
	CD1b	A3	91.18	0.33	0.25	39.85	0.4	0.27	54.68	0.28	0.24	0.7	1.42857	no
	CD1c	A4	90.27	0.39	0.21	39.66	0.41	0.2	54.54	0.39	0.22	0.95122	1.05128	no
	CD1d	A5	90.33	0.43	0.22	39.66	0.49	0.21	54.92	0.39	0.23	0.795918	1.25641	no
	CD2	A6	90.51	336.38	290.39	46.68	404.35	351.46	46.75	268.91	220.46	0.665043	1.50366	?
	CD3	A7	89.58	110.97	105.1	42.35	131.32	126.88	51.1	93.5	88.45	0.712001	1.40449	?
	CD4	A8	90.91	131.96	128.92	42.61	152.74	147.68	50.48	114.03	107.27	0.746563	1.33947	?
	CD5	A9	90.2	91.84	81.55	42.93	99.13	89.31	50.48	85.04	71.89	0.857863	1.16569	?
	CD6	A10	90.55	36.87	32.32	40.85	38.08	33.65	52.92	35.7	31.08	0.9375	1.06667	no
	CD7	A11	90.98	241.6	213.95	45.06	295.44	269.94	48.34	189.48	151.13	0.641348	1.55921	?
	CD8a	A12	90.67	0.34	0.17	40.85	0.44	0.16	53.14	0.28	0.18	0.636364	1.57143	no
	CD9	B1	90.12	5.39	1.28	39.7	6.01	1.37	54.35	4.87	1.19	0.810316	1.23409	no
	CD10	B2	89.53	0.18	0.16	39.98	0.18	0.15	54.38	0.18	0.16	1	1	no
	CD11a	B3	87.63	73.98	70.29	41.07	92.97	88.07	52.95	59.11	49.92	0.635796	1.57283	maybe
	CD11b	B4	90.35	0.55	0.23	38.35	0.66	0.24	55.96	0.46	0.22	0.69697	1.43478	no
	CD11b (activated)	B5	91.12	0.47	0.38	38.29	0.54	0.4	55.79	0.42	0.37	0.777778	1.28571	no
	CD11c	B6	90.42	1.44	0.23	39.44	1.58	0.26	55.2	1.13	0.21	0.71519	1.39823	no
	CD13	B7	91.11	0.54	0.18	39.11	0.68	0.17	55.47	0.45	0.19	0.661765	1.51111	no
	CD14	B8	90.24	0.46	0.18	39.77	0.5	0.18	54.73	0.43	0.18	0.86	1.16279	no
	CD15	B9	90.7	0.32	0.16	39.04	0.34	0.14	54.97	0.31	0.16	0.911765	1.09677	no
	CD16	B10	90.74	0.48	0.34	40.12	0.49	0.35	54.21	0.47	0.33	0.959184	1.04255	no
	CD18	B11	91.12	126.72	123.8	41.83	154.06	146.98	51.58	104.21	96.15	0.676425	1.47836	maybe
	CD19	B12	91.12	0.21	0.15	40.08	0.22	0.14	54.33	0.21	0.17	0.954545	1.04762	no
	CD20	C1	89.5	0.3	0.18	38.92	0.4	0.17	55.35	0.23	0.19	0.575	1.73913	no
	CD21	C2	89.69	0.3	0.23	40.1	0.24	0.19	54.23	0.35	0.27	1.45833	0.685714	no
	CD22	C3	89.95	0.48	0.2	38.45	0.6	0.2	55.69	0.41	0.2	0.683333	1.46341	no
	CD23	C4	89.79	0.32	0.18	39.77	0.5	0.17	55.13	0.2	0.18	0.4	2.5	no
	CD24	C5	89.42	0.34	0.25	39.13	0.39	0.26	55.65	0.3	0.25	0.769231	1.3	no
	CD25	C6	87.94	59.77	35.28	41.08	63.39	40.09	52.7	55.34	29.41	0.873008	1.14546	no
	CD26	C7	90.61	49.7	29.88	42.74	72.44	55.24	51.22	30.97	20.11	0.427526	2.33904	yes
	CD27	C8	90.43	59	43.42	42.32	71.28	61.86	51.76	47.98	30.17	0.67312	1.48562	maybe
	CD28	C9	88.38	91.61	78.92	42.66	106.75	90.33	50.93	77.52	62.95	0.726183	1.37706	maybe
	CD29	C10	90.15	41.23	28.26	41.23	48.51	32.9	52.79	35.49	23.07	0.731602	1.36686	?
	CD30	C11	90.18	2.2	0.37	40.13	1.59	0.32	54.02	2.7	0.42	1.69811	0.588889	?
	CD31	C12	90.39	3.53	2.09	41.26	3.55	2.13	53.21	3.45	2.01	0.971831	1.02899	?
	CD32	D1	89.61	0.21	0.17	38.96	0.2	0.16	55.15	0.2	0.18	1	1	no
	CD33	D2	89.65	0.42	0.21	40.22	0.56	0.22	53.94	0.32	0.2	0.571429	1.75	no
	CD34	D3	89.38	0.27	0.19	39.18	0.3	0.18	55.01	0.25	0.19	0.833333	1.2	no
	CD35	D4	89.68	0.48	0.26	40.5	0.37	0.23	54.05	0.56	0.27	1.51351	0.660714	?
	CD36	D5	89.56	1.24	0.29	38.31	1.68	0.31	56.35	0.91	0.29	0.541667	1.84615	no
	CD38	D6	89.81	122.96	85.34	42.97	181.69	153.28	50.53	73.63	46.99	0.405251	2.46761	yes
	CD39	D7	90.79	0.4	0.17	40.02	0.49	0.15	54.4	0.35	0.17	0.714286	1.4	no
	CD40	D8	90.61	0.59	0.38	39.84	0.62	0.42	54.36	0.55	0.36	0.887097	1.12727	no
	CD41	D9	90.16	2.44	0.26	39.59	3.3	0.24	54.62	1.76	0.27	0.533333	1.875	?
	CD42b	D10	90.25	0.42	0.16	39.55	0.53	0.14	55.63	0.35	0.17	0.660377	1.51429	no
	CD43	D11	79.13	9.53	6.63	37.81	12.12	9.09	56.57	7.84	4.66	0.646865	1.54592	maybe
	CD44	D12	85.85	136.13	112.58	47.54	140.51	113.99	45.66	130.88	110.31	0.931464	1.07358	no
	CD45	E1	89.61	208.32	174.38	46.85	250.4	212.25	45.57	164.58	141.62	0.657268	1.52145	?
	CD45RA	E2	90	9.39	4.93	41.15	8.74	4.45	53.12	9.74	5.27	1.11442	0.897331	no
	CD45RB	E3	89.32	47.03	42.57	42.35	55.56	50.53	51.06	39.21	36.21	0.705724	1.41699	?
	CD45RO	E4	89.04	22.16	6.51	39.87	29.55	11.04	54.44	16.83	3.38	0.569543	1.75579	?
	CD46	E5	89.91	6.2	5.63	39.29	6.41	5.88	55.25	6.04	5.42	0.942278	1.06126	no
	CD47	E6	89.58	116.81	103.76	44.16	125.44	111.8	49.03	108.32	94.76	0.86352	1.15805	no
	CD48	E7	90.1	28.31	20.48	40.94	32.27	23.3	53.23	25.25	18.46	0.78246	1.27802	no
	CD49a	E8	90.18	0.44	0.24	39.67	0.51	0.26	54.84	0.4	0.23	0.784314	1.275	no
	CD49c	E9	90.13	4.1	2.82	40.97	4.79	3.56	53.77	3.59	2.17	0.749478	1.33426	?
	CD49d	E10	89.73	18.25	10.31	40.96	20.83	13.29	53.51	16.23	7.92	0.779165	1.28343	maybe
	CD49e	E11	90.37	5.08	3.81	40.13	5.49	4.3	54.61	4.82	3.45	0.87796	1.139	?
	CD49f	E12	89.15	5.66	3.04	41.2	7.33	3.61	53.19	4.39	2.67	0.598909	1.6697	?
	CD50 (ICAM-3)	F1	89.87	22.12	17.84	40.04	23.69	19.63	53.88	20.92	16.15	0.883073	1.13241	no
	CD51	F2	90.31	0.29	0.23	39.56	0.27	0.21	54.84	0.3	0.24	1.11111	0.9	no
	CD51/61	F3	90.09	0.62	0.43	38.99	0.72	0.45	55.25	0.54	0.42	0.75	1.33333	no
	CD52	F4	90.91	24.06	22.06	39.7	28.09	26.2	54.46	21.01	19.37	0.747953	1.33698	?
	CD53	F5	90.5	7.08	5.33	38.72	8.29	6.46	55.31	6.24	4.43	0.752714	1.32853	?
	CD54	F6	91.63	21.31	12.48	40.02	23.58	14.05	54.34	19.51	11.27	0.827396	1.20861	?
	CD55	F7	88.61	28.26	22.34	46.95	33.83	27.42	47.01	22.61	18.41	0.668342	1.49624	?
	CD56 (NCAM)	F8	90.67	0.22	0.18	38.92	0.21	0.16	55.87	0.23	0.19	1.09524	0.913043	no
	CD57	F9	90.48	0.71	0.17	40.34	0.55	0.15	54.17	0.8	0.19	1.45455	0.6875	?
	CD58	F10	90.66	8.39	6.01	40.65	10.08	7.79	53.89	7.17	4.17	0.71131	1.40586	?
	CD59	F11	90.95	33.86	27.6	39.72	37.8	32.22	54.49	30.81	23.85	0.815079	1.22687	no
	CD61	F12	90.94	1.46	0.24	39.94	1.82	0.21	54.48	1.12	0.25	0.615385	1.625	no
	CD62E	G1	89.54	0.48	0.18	39.13	0.75	0.17	55.31	0.31	0.19	0.413333	2.41935	no
	CD62L	G2	89.42	31.47	15.95	41.35	45.7	25.24	52.77	20.29	10.72	0.443982	2.25234	maybe
	CD62P (P-Selectin)	G3	89.62	0.28	0.2	39.22	0.31	0.19	55.33	0.26	0.2	0.83871	1.19231	no
	CD63	G4	89.89	17.89	12.4	38.9	18.78	13.63	54.91	17.11	11.18	0.911076	1.0976	maybe
	CD64	G5	90.48	0.33	0.24	39.77	0.42	0.25	54.65	0.27	0.23	0.642857	1.55556	no
	CD66a/c/e	G6	90.53	1.42	0.42	45.41	1.95	0.56	49.2	0.96	0.34	0.492308	2.03125	no
	CD66b	G7	91	0.39	0.27	41.36	0.42	0.27	53.06	0.35	0.27	0.833333	1.2	no
	CD69	G8	90.24	44.3	19.42	42.39	38.67	20.18	50.92	46.19	16.55	1.19447	0.837194	?
	CD70	G9	89.87	0.76	0.21	39.23	0.73	0.2	55.04	0.79	0.21	1.08219	0.924051	no
	CD71	G10	91.05	70.27	41.64	44.42	79.44	47.84	49.15	60.15	33.36	0.757175	1.3207	maybe
	CD73	G11	90.02	1.7	0.6	38.79	2.07	0.65	55.48	1.37	0.56	0.661836	1.51095	no
	CD74	G12	91.12	0.57	0.32	38.28	0.51	0.32	55.6	0.63	0.31	1.23529	0.809524	?
	CD79b	H1	89.88	0.62	0.19	39.5	1.16	0.17	55.21	0.25	0.19	0.215517	4.64	?
	CD80	H2	90.2	0.62	0.29	39.5	0.65	0.28	55.07	0.61	0.3	0.938462	1.06557	no
	CD81	H3	89.18	69.8	56.73	42.81	74.53	64.57	50.72	65	47.51	0.872132	1.14662	?
	CD82	H4	89.81	43.92	28.3	40.91	49.57	32.82	53.28	38.85	24.26	0.78374	1.27593	?
	CD83	H5	90.09	1	0.6	39.89	1	0.57	54.71	1	0.62	1	1	no
	CD84	H6	90	4.75	3.43	39.73	5.66	4.49	54.54	4.08	2.71	0.720848	1.38725	maybe
	CD85a (ILT5)	H7	91.09	0.31	0.17	39.27	0.41	0.16	55.25	0.24	0.18	0.585366	1.70833	no
	CD85d (ILT4)	H8	90.24	0.43	0.31	39.5	0.52	0.29	54.73	0.38	0.31	0.730769	1.36842	no
	CD85g (ILT7)	H9	90.75	0.18	0.15	39.5	0.16	0.13	54.94	0.18	0.16	1.125	0.888889	no
	CD85h (ILT1)	H10	91.5	0.31	0.17	40.06	0.35	0.15	54.36	0.29	0.18	0.828571	1.2069	no
	CD85j (ILT2)	H11	91.23	0.22	0.17	40.49	0.24	0.16	54.2	0.2	0.17	0.833333	1.2	no
	CD85k (ILT3)	H12	90.95	0.19	0.17	39.85	0.2	0.16	54.28	0.18	0.17	0.9	1.11111	no
plate 2	Blank	A1	29.81	0.3	0.22	43.68	0.25	0.22	50.76	0.35	0.23	1.4	0.714286	no
	CD86	A2	82.43	0.77	0.31	40.35	0.91	0.3	54.16	0.67	0.32	0.736264	1.35821	no
	CD87	A3	85.79	1.48	0.78	40.59	2.18	1.05	53.83	0.97	0.61	0.444954	2.24742	?
	CD88	A4	84.85	0.66	0.33	40.8	0.88	0.31	54.14	0.5	0.34	0.568182	1.76	no
	CD89	A5	86.65	1.24	0.87	39.94	1.39	0.88	54.8	1.12	0.86	0.805755	1.24107	no
	CD90 (Thy1)	A6	88.19	311.34	273.22	44.76	364.97	322.3	48.44	261.52	220.57	0.716552	1.39557	?
	CD93	A7	89.19	87.71	83.2	41.23	104.39	100.38	52.74	74.36	70.23	0.712329	1.40385	?
	CD94	A8	88.19	107.32	104.74	42.76	121.91	117.48	51.06	94.61	89.71	0.776064	1.28855	?
	CD95	A9	88.13	125.32	105.42	42.5	135.62	113.78	51.25	116.66	96.29	0.860198	1.16252	?
	CD96	A10	90.19	26.61	23.5	36.75	27.11	24.36	57.37	26.22	22.92	0.967171	1.03394	no
	CD97	A11	89.96	263.62	240.41	42.68	318.52	298.64	50.14	214.25	182.7	0.672642	1.48667	?
	CD99	A12	89.44	139.09	111.33	42.42	153.79	129.38	50.61	125.36	95.12	0.815138	1.22679	?
	CD100	B1	88.76	18.97	16.25	40.56	21.43	18.65	54.25	17.02	14.19	0.794214	1.25911	?
	CD101 (BB27)	B2	85.93	0.9	0.49	40.73	1.06	0.53	54.05	0.78	0.46	0.735849	1.35897	no
	CD102	B3	88.27	59.18	54.84	43.95	68.62	63.88	50.69	51.32	44.79	0.747887	1.3371	?
	CD103	B4	86.95	0.44	0.18	41.31	0.49	0.16	52.98	0.42	0.2	0.857143	1.16667	no
	CD104	B5	88.85	0.43	0.17	39.61	0.63	0.16	55.42	0.27	0.18	0.428571	2.33333	no
	CD105	B6	90.8	2.33	1.16	45.65	2.69	1.31	48.6	2.08	1.01	0.773234	1.29327	no
	CD106	B7	89.04	0.57	0.33	40.06	0.63	0.34	54.54	0.51	0.32	0.809524	1.23529	no
	CD107a (LAMP-1)	B8	88.39	5.68	4.01	39.53	6.65	4.59	55.04	4.93	3.57	0.741353	1.34888	?
	CD108	B9	88.08	2.78	1.19	39.83	2.79	1.19	54.98	2.73	1.13	0.978495	1.02198	no
	CD109	B10	88.4	5.25	2.59	40.03	5.94	3.64	54.71	4.74	1.81	0.79798	1.25316	?
	CD111	B11	89.74	110.61	107.32	41.62	134.96	126.76	52.43	91.43	82.87	0.67746	1.4761	?
	CD112 (Nectin-2)	B12	89.33	0.55	0.16	39.59	0.55	0.14	54.81	0.45	0.16	0.818182	1.22222	no
	CD114	C1	90.13	0.66	0.49	39.84	0.76	0.51	54.97	0.58	0.46	0.763158	1.31034	no
	CD115	C2	87.62	1.88	0.22	39.95	3.76	0.17	54.58	0.5	0.25	0.132979	7.52	?
	CD116	C3	86.42	0.41	0.16	40.8	0.51	0.15	54.08	0.3	0.18	0.588235	1.7	no
	CD117 (c-kit)	C4	89.09	0.26	0.15	40.69	0.3	0.13	54.41	0.22	0.17	0.733333	1.36364	no
	CD119 (IFN-γ R α chain)	C5	85.75	2.14	1.4	40.28	2.45	1.5	54.22	1.93	1.32	0.787755	1.26943	no
	CD122	C6	85.69	49.32	31.57	41.71	48.56	32.86	52.51	49.39	29.7	1.01709	0.983195	no
	CD123	C7	87.25	44.9	27.74	41.5	64.38	49.88	52.69	29.74	18.48	0.461945	2.16476	maybe
	CD124	C8	88.79	56.82	43.24	42.65	68.41	61	51.93	46.48	29.48	0.679433	1.47182	?
	CD126 (IL-6Rα)	C9	88.57	54.18	45.09	40.97	59.77	49.71	53.35	49.46	38.84	0.827505	1.20845	?
	CD127 (IL-7Rα)	C10	88.41	38.8	27.58	39.55	44.16	31.15	54.5	34.63	23.88	0.784194	1.27519	?
	CD129 (IL-9 R)	C11	89.01	2.07	0.44	39.37	1.89	0.38	54.99	2.14	0.49	1.13228	0.883178	?
	CD131	C12	89.99	2.98	1.77	39.37	3.22	1.97	55.06	2.79	1.55	0.86646	1.15412	?
	CD132	D1	87.42	4.63	3.3	40.76	5.58	3.68	53.94	3.91	2.92	0.700717	1.42711	?
	CD134	D2	86.18	22.72	5.92	40.19	23.19	5.95	54.39	21.95	5.84	0.946529	1.05649	no
	CD135	D3	86.72	0.33	0.15	40.46	0.46	0.12	54.3	0.24	0.17	0.521739	1.91667	no
	CD137 (4-1BB)	D4	87.32	1.35	0.34	40.98	1.02	0.25	53.65	1.62	0.42	1.58824	0.62963	?
	CD137L (4-1BB L)	D5	87.93	2.49	0.97	39.62	3.3	1.03	55.37	1.9	0.94	0.575758	1.73684	no
	CD138	D6	87.47	81.29	57.8	41.65	116.92	100.04	52.46	53.25	34.91	0.45544	2.19568	yes
	CD140a	D7	86.29	0.34	0.14	39.69	0.44	0.12	55.19	0.24	0.16	0.545455	1.83333	no
	CD140b	D8	89.36	0.98	0.25	38.96	1.45	0.24	56.08	0.62	0.26	0.427586	2.33871	no
	CD141	D9	89.1	1.92	0.31	40.31	2.06	0.3	54.22	1.69	0.31	0.820388	1.21893	no
	CD143	D10	89.45	0.44	0.18	39.21	0.5	0.16	55.53	0.38	0.19	0.76	1.31579	no
	CD144	D11	82.02	10.87	6.06	40.11	13.43	7.73	54.59	8.92	4.77	0.664185	1.50561	maybe
	CD146	D12	87.4	73.06	58.2	42.54	74.56	58.22	51.38	71.34	57.72	0.956813	1.04514	no
	CD148	E1	88.3	108.04	96.02	43.45	125.93	113.9	50.98	93.71	82.81	0.744144	1.34383	?
	CD150 (SLAM)	E2	86.97	20.45	16.45	41.84	21.54	16.74	52.37	19.53	16.26	0.906685	1.10292	no
	CD152	E3	86.88	25.51	23.3	42	29.81	27.86	52.33	21.95	20.44	0.73633	1.35809	?
	CD154	E4	87.25	27.56	12.84	42.24	34.99	17.61	52.29	21.72	7.81	0.620749	1.61096	?
	CD155 (PVR)	E5	85.03	6.57	5.66	44.86	6.86	5.95	49.42	6.31	5.35	0.919825	1.08716	no
	CD156c (ADAM- 10)	E6	86.8	124.03	110.85	44.41	129.93	118.02	49.35	118.35	103.81	0.910875	1.09785	no
	CD158a/h	E7	87.79	16.9	14.16	42.53	18.76	15.8	52.33	15.37	12.79	0.819296	1.22056	no
	CD158b (NKAT2)	E8	87.61	0.59	0.26	41.69	0.71	0.27	53.36	0.49	0.25	0.690141	1.44898	no
	CD158d	E9	89.32	4.67	2.89	42.27	5.96	3.59	52.3	3.7	2.31	0.620805	1.61081	?
	CD158e1 (NKB1)	E10	89.38	17.07	9.73	42.26	19.02	11.79	52.27	15.54	7.84	0.817035	1.22394	?
	CD158f	E11	89.05	5.17	3.77	40.75	5.77	4.13	53.85	4.72	3.41	0.818024	1.22246	?
	CD161	E12	89.09	6.24	3.02	40.85	8.46	3.61	53.57	4.53	2.68	0.535461	1.86755	?
	CD162	F1	88.68	20.66	15.81	40.99	22.03	17.22	53.44	19.68	14.12	0.893327	1.11941	no
	CD163	F2	84.86	0.4	0.18	41.5	0.5	0.16	53.32	0.32	0.19	0.64	1.5625	no
	CD164	F3	85.72	10.07	8.13	41.59	10.52	8.72	52.94	9.74	7.55	0.925856	1.08008	no
	CD165	F4	87.02	13.04	10.36	42.78	16.32	12.03	51.71	10.46	9.04	0.640931	1.56023	no
	CD166	F5	86.62	4.71	3.47	40.82	5.21	3.87	54.01	4.34	3.03	0.833013	1.20046	?
	CD167a (DDR1)	F6	89.24	21.14	13.11	41.48	21.5	14	53.16	20.61	12.09	0.958605	1.04318	?
	CD169	F7	88.09	31.18	25.32	42.97	38.61	32.14	51.07	25.02	20.57	0.648019	1.54317	maybe
	CD170 (Siglec-5)	F8	88.99	3.48	1.45	41.76	3.25	1.6	52.95	3.65	1.27	1.12308	0.890411	no
	CD172a (SIRPa)	F9	88.43	0.72	0.26	40.89	0.56	0.3	53.78	0.84	0.24	1.5	0.666667	no
	CD172b (SIRPb)	F10	90.09	3.3	2.32	40.08	3.66	2.73	54.77	3.04	1.88	0.830601	1.20395	no
	CD172g (SIRPg)	F11	90.78	27.25	22.97	40.35	31.79	27.94	54.49	23.79	18.87	0.748349	1.33628	?
	CD178 (Fas-L)	F12	89.58	0.81	0.23	40	0.92	0.21	54.86	0.75	0.24	0.815217	1.22667	no
	CD179a	G1	88.98	1.21	0.29	40.37	1.94	0.29	54.04	0.63	0.3	0.324742	3.07937	no
	CD179b	G2	85.63	28.71	14.82	41.18	40.98	23.33	52.99	19.34	10.02	0.471938	2.11892	maybe
	CD180 (RP105)	G3	86.76	0.27	0.16	41.59	0.32	0.13	52.97	0.23	0.18	0.71875	1.3913	no
	CD181 (CXCR1)	G4	86.25	13.11	8.91	42.11	14.28	9.64	52.71	12.25	8.04	0.857843	1.16571	?
	CD182 (CXCR2)	G5	87.28	0.36	0.15	40.6	0.5	0.13	53.97	0.25	0.17	0.5	2	no
	CD183	G6	86.71	20.35	11.31	41.59	24.36	17.2	52.76	17.17	6.74	0.704844	1.41875	?
	CD184 (CXCR4)	G7	88.02	34.71	14.84	41.54	34.02	16.78	53.14	35.24	13.31	1.03586	0.96538	no
	CD193 (CCR3)	G8	87.69	19.93	8.04	46.96	15.4	8.01	47.4	23.83	7.84	1.5474	0.646244	?
	CD195 (CCR5)	G9	87.78	1.68	0.34	41.7	2.55	0.36	52.93	1.02	0.33	0.4	2.5	no
	CD196	G10	87.55	68.27	37.29	43.92	76.43	42.7	50.47	59.5	30.58	0.77849	1.28454	?
	CD197 (CCR7)	G11	88.83	39.38	34.47	42.71	42.32	37.54	51.79	36.99	32.03	0.874055	1.14409	?
	CD200 (OX2)	G12	88.56	6.03	4.17	40.33	6.38	4.57	54.39	5.77	3.78	0.904389	1.10572	?
	CD200 R	H1	88.09	3.71	2.39	40.53	5.06	3.32	54.1	2.72	1.8	0.537549	1.86029	?
	CD201 (EPCR)	H2	85.31	0.56	0.21	41.79	0.65	0.18	52.92	0.51	0.22	0.784615	1.27451	no
	CD202b (Tie2/Tek)	H3	87.49	39.83	32.66	42.91	41.95	35.85	51.36	37.8	28.12	0.901073	1.10979	no
	CD203c (E-NPP3)	H4	87.18	39.24	25.87	41.16	42.29	29.82	53.17	36.3	22.25	0.858359	1.16501	?
	CD205 (DEC-205)	H5	89.27	4.18	3.09	39.31	4.44	3.23	54.98	4.02	2.94	0.905405	1.10448	no
	CD206 (MMR)	H6	88.22	3.93	2.8	41.84	4.77	3.66	53.02	3.29	2.22	0.689727	1.44985	?
	CD207 (Langerin)	H7	86.79	0.41	0.16	41.29	0.5	0.15	53.33	0.32	0.17	0.64	1.5625	no
	CD209 (DC-SIGN)	H8	89.6	0.33	0.15	40.21	0.43	0.12	54.45	0.25	0.16	0.581395	1.72	no
	CD210 (IL-10 R)	H9	88.71	0.67	0.36	40.66	1.04	0.38	53.9	0.42	0.35	0.403846	2.47619	no
	CD213a2	H10	89.28	0.72	0.14	39.58	1.1	0.13	55.09	0.48	0.14	0.436364	2.29167	no
	CD215 (IL-15Rα)	H11	90.18	0.69	0.21	39.98	1.09	0.19	54.18	0.4	0.22	0.366972	2.725	no
	CD218a (IL-18Rα)	H12	88.86	14.83	10.31	41.06	23.13	20.1	53.37	8.45	4.44	0.365326	2.73728	yes
plate 3	Blank	A1	90.03	0.2	0.17	40.53	0.19	0.15	53.88	0.22	0.18	1.15789	0.863636	no
	CD220	A2	90.72	0.66	0.23	39.56	0.86	0.23	55.01	0.53	0.23	0.616279	1.62264	no
	CD221 (IGF-1R)	A3	90.9	0.82	0.72	41.94	0.84	0.74	52.77	0.8	0.7	0.952381	1.05	no
	CD226 (DNAM-1)	A4	90.77	16.73	8.2	39.12	18.04	11.43	55.17	15.81	6.22	0.876386	1.14105	?
	CD229 (Ly-9)	A5	90.43	2.23	1.95	38.35	2.16	1.71	55.72	2.28	2.11	1.05556	0.947368	no
	CD231 (TALLA)	A6	90.03	0.27	0.2	38.42	0.31	0.21	55.87	0.25	0.2	0.806452	1.24	no
	CD235ab	A7	90.8	0.4	0.16	38.16	0.75	0.15	56.57	0.18	0.17	0.24	4.16667	no
	CD243	A8	90.43	0.62	0.43	39.52	0.76	0.46	55.29	0.53	0.42	0.697368	1.43396	no
	CD244 (2B4)	A9	90.85	0.26	0.19	38.55	0.26	0.18	56.16	0.26	0.19	1	1	no
	CD245 (p220/240)	A10	91	1.93	1.55	37.03	2.22	1.77	57.16	1.76	1.35	0.792793	1.26136	?
	CD252 (OX40L)	A11	90.21	0.91	0.66	38.09	0.98	0.68	56.51	0.86	0.63	0.877551	1.13953	no
	CD253 (Trail)	A12	90.09	0.6	0.36	37.29	0.88	0.53	57	0.42	0.28	0.477273	2.09524	?
	CD254	B1	90.22	0.25	0.18	38.98	0.27	0.17	55	0.23	0.2	0.851852	1.17391	no
	CD255 (TWEAK)	B2	90.42	0.4	0.16	40.51	0.51	0.14	53.72	0.33	0.17	0.647059	1.54545	no
	CD257 (BAFF)	B3	90.51	1.47	0.26	38.49	3.2	0.24	56.06	0.37	0.27	0.115625	8.64865	?
	CD258 (LIGHT)	B4	90.59	0.4	0.23	39.44	0.47	0.23	55.35	0.36	0.24	0.765957	1.30556	no
	CD261 (DR4)	B5	89.22	0.39	0.28	39.41	0.49	0.27	54.64	0.33	0.29	0.673469	1.48485	no
	CD262 (DR5,)	B6	90.42	0.4	0.28	39.02	0.31	0.22	55.43	0.46	0.33	1.48387	0.673913	no
	CD263 (DcR1)	B7	90.49	0.22	0.18	37.53	0.25	0.18	57.08	0.2	0.18	0.8	1.25	no
	CD266 (Fn14)	B8	90.16	0.29	0.24	38.19	0.29	0.23	56.23	0.29	0.24	1	1	no
	CD267 (TACI)	B9	90.83	0.18	0.16	38.93	0.19	0.15	55.93	0.17	0.16	0.894737	1.11765	no
	CD268 (BAFF-R)	B10	90.09	0.45	0.33	38.27	0.41	0.3	56.18	0.48	0.35	1.17073	0.854167	no
	CD270 (HVEM)	B11	90.15	3.73	3.44	38.17	4.09	3.76	55.9	3.47	3.24	0.848411	1.17867	no
	CD271	B12	90.39	0.23	0.2	37.75	0.21	0.18	56.53	0.23	0.21	1.09524	0.913043	no
	CD273 (B7-DC)	C1	89.64	0.43	0.31	38.89	0.57	0.38	55.32	0.34	0.28	0.596491	1.67647	no
	CD274 (B7-H1)	C2	90.17	8.38	6.92	39.92	10.82	9.23	54.23	6.63	5.33	0.612754	1.63198	yes
	CD275 (B7-H2)	C3	89.55	0.2	0.18	39.64	0.2	0.16	55.16	0.2	0.19	1	1	no
	CD276	C4	90.51	0.9	0.34	38.9	0.85	0.36	55.34	0.96	0.34	1.12941	0.885417	?
	CD277	C5	90.19	1.7	1.55	38.98	1.67	1.45	55.57	1.71	1.61	1.02395	0.976608	no
	CD278 (ICOS)	C6	89.18	135.82	89.57	43.16	170.64	118.21	50.28	105.12	62.21	0.616034	1.62329	maybe
	CD279 (PD-1)	C7	89.66	6.97	4.38	40.56	7.68	5.53	53.74	6.34	3.04	0.825521	1.21136	?
	CD282 (TLR2)	C8	89.5	0.18	0.17	39.2	0.19	0.15	55.45	0.18	0.17	0.947368	1.05556	no
	CD284 (TLR4)	C9	90.33	0.22	0.19	39.98	0.23	0.19	55.02	0.21	0.19	0.913043	1.09524	no
	CD286 (TLR6)	C10	91.5	0.19	0.18	39.83	0.19	0.17	54.03	0.19	0.18	1	1	no
	CD290	C11	90.34	0.19	0.16	38.54	0.2	0.16	55.74	0.18	0.17	0.9	1.11111	no
	CD294	C12	90.28	0.19	0.17	38.89	0.22	0.17	55.86	0.18	0.17	0.818182	1.22222	no
	CD298	D1	90.61	132.76	121.2	43.38	145.72	131.7	49.58	119.72	104.36	0.821576	1.21717	?
	CD300e (IREM-2)	D2	90.57	0.82	0.67	41.28	1.03	0.85	53.68	0.66	0.54	0.640777	1.56061	no
	CD300F	D3	90.28	0.18	0.16	39.72	0.19	0.16	54.87	0.17	0.16	0.894737	1.11765	no
	CD301	D4	90.39	0.23	0.19	39.48	0.26	0.19	54.9	0.21	0.18	0.807692	1.2381	no
	CD303	D5	89.95	0.19	0.17	40.18	0.18	0.16	54.68	0.2	0.18	1.11111	0.9	no
	CD304	D6	91.08	0.7	0.2	38.11	0.77	0.2	56.17	0.58	0.2	0.753247	1.32759	no
	CD307	D7	90.12	0.2	0.17	39.45	0.2	0.16	55.06	0.2	0.17	1	1	no
	CD307d (FcRL4)	D8	90.95	0.21	0.17	39.82	0.24	0.17	54.64	0.18	0.17	0.75	1.33333	no
	CD314 (NKG2D)	D9	90.23	0.22	0.17	38.71	0.26	0.17	55.61	0.19	0.16	0.730769	1.36842	no
	CD317	D10	90.31	11.88	10.22	40.96	13.55	12.23	53.4	10.58	7.86	0.780812	1.28072	?
	CD318 (CDCP1)	D11	90.6	0.27	0.19	39.3	0.31	0.2	55.27	0.24	0.17	0.774194	1.29167	no
	CD319 (CRACC)	D12	90.47	1.28	0.32	39.37	1.68	0.37	55.65	0.99	0.29	0.589286	1.69697	no
	CD324 (E-Cadherin)	E1	89.72	0.59	0.19	39.12	0.67	0.18	55.31	0.52	0.19	0.776119	1.28846	no
	CD325	E2	90.06	0.24	0.2	40.28	0.25	0.19	54.01	0.22	0.2	0.88	1.13636	no
	CD326 (Ep- CAM)	E3	89.51	0.59	0.48	39.62	0.65	0.55	54.98	0.54	0.43	0.830769	1.2037	no
	CD328 (Siglec-7)	E4	90.49	0.2	0.18	39.28	0.2	0.17	55.18	0.21	0.18	1.05	0.952381	no
	CD334 (FGFR4)	E5	89.28	0.19	0.17	40.09	0.19	0.17	54.34	0.19	0.18	1	1	no
	CD335 (NKp46)	E6	89.66	0.27	0.17	40.29	0.3	0.16	54.1	0.26	0.17	0.866667	1.15385	no
	CD336 (NKp44)	E7	90.25	0.18	0.16	39.21	0.18	0.15	55.19	0.18	0.16	1	1	no
	CD337 (NKp30)	E8	89.35	0.29	0.23	39.86	0.35	0.25	54.03	0.24	0.22	0.685714	1.45833	no
	CD338 (ABCG2)	E9	89.97	0.22	0.18	38.65	0.24	0.17	55.69	0.2	0.19	0.833333	1.2	no
	CD340 (erbB2)	E10	89.68	0.2	0.17	38.49	0.21	0.17	56.08	0.19	0.17	0.904762	1.10526	no
	CD344 (Frizzled-4)	E11	90.33	0.27	0.21	40.14	0.32	0.22	53.98	0.23	0.21	0.71875	1.3913	no
	CD351	E12	90.62	0.22	0.19	39.13	0.23	0.19	55.04	0.21	0.19	0.913043	1.09524	no
	CD352 (NTB-A)	F1	89.45	11.37	9.68	40.93	13.08	11.57	53.24	10.07	8.2	0.769878	1.29891	?
	CD354 (TREM-1)	F2	89.77	0.18	0.15	40.62	0.19	0.14	53.63	0.18	0.15	0.947368	1.05556	no
	CD355 (CRTAM)	F3	90.26	0.23	0.17	38.69	0.25	0.16	55.55	0.21	0.16	0.84	1.19048	no
	CD357 (GITR)	F4	89.9	0.49	0.24	46.82	0.69	0.22	47.73	0.31	0.25	0.449275	2.22581	?
	CD360 (IL-21R)	F5	89.79	0.24	0.21	40.33	0.26	0.21	54.36	0.22	0.21	0.846154	1.18182	no
	β2-micro-globulin	F6	89.79	868.57	729.23	67.84	1017.36	882.36	25.42	538.34	437.57	0.529154	1.88981	?
	BTLA	F7	88.65	4.73	3.78	40.07	6.03	5.33	54.61	3.74	2.87	0.620232	1.6123	?
	C3AR	F8	89.76	0.56	0.35	40.04	0.71	0.41	54.41	0.46	0.31	0.647887	1.54348	no
	C5L2	F9	89.98	0.38	0.24	38.72	0.57	0.27	55.88	0.26	0.22	0.45614	2.19231	no
	CCR10	F10	89.26	1.93	0.76	48.95	3.51	1.8	46.88	0.41	0.34	0.116809	8.56098	yes
	CLEC12A	F11	90.37	0.2	0.17	39.14	0.2	0.17	55.05	0.2	0.18	1	1	no
	CLEC9A	F12	90.18	0.18	0.16	39.05	0.19	0.15	55.16	0.18	0.16	0.947368	1.05556	no
	CX3CR1	G1	89.69	0.29	0.17	38.18	0.34	0.17	56.28	0.26	0.17	0.764706	1.30769	no
	CXCR7	G2	90.16	0.29	0.2	40.11	0.41	0.2	54.35	0.21	0.2	0.512195	1.95238	no
	δ-Opioid Receptor	G3	90.01	0.47	0.17	39.03	0.89	0.17	55.33	0.19	0.16	0.213483	4.68421	?
	DLL1	G4	90.11	0.2	0.19	40.03	0.19	0.17	54.61	0.21	0.19	1.10526	0.904762	no
	DLL4	G5	89.96	0.18	0.17	38.91	0.18	0.16	55.37	0.19	0.18	1.05556	0.947368	no
	DR3 (TRAMP)	G6	89.82	1.82	0.32	38.96	2.48	0.32	55.29	1.05	0.31	0.423387	2.3619	no
	EGFR	G7	89.86	0.21	0.17	40.11	0.22	0.16	53.88	0.2	0.17	0.909091	1.1	no
	erbB3/ HER-3	G8	90.59	0.22	0.2	38.79	0.23	0.2	55.51	0.21	0.2	0.913043	1.09524	no
	FceRIa	G9	90.23	0.18	0.17	39.87	0.18	0.16	54.6	0.19	0.17	1.05556	0.947368	no
	FcRL6	G10	90.27	2.28	0.16	37.37	5.74	0.16	57.46	0.21	0.16	0.0365854	27.3333	no
	Galectin-9	G11	90.15	0.36	0.19	40.19	0.58	0.18	54.39	0.21	0.19	0.362069	2.7619	?
	GARP (LRRC32)	G12	90.25	0.35	0.19	39.69	0.33	0.18	54.61	0.36	0.2	1.09091	0.916667	no
	HLA-A,B,C	H1	90.31	108.12	88.06	44.93	123.23	100.18	47.24	92.59	74.81	0.751359	1.33092	?
	HLA-A2	H2	90.17	0.29	0.2	38.41	0.37	0.21	56.1	0.25	0.2	0.675676	1.48	no
	HLA-DQ	H3	90.69	2.41	0.21	39.74	2.06	0.19	54.57	2.57	0.22	1.24757	0.801556	?
	HLA-DR	H4	90.64	4.02	0.27	39.66	2.52	0.26	54.84	4.75	0.28	1.88492	0.530526	?
	HLA-E	H5	90.4	12.76	11.63	38.89	14.67	13.35	55.33	11.38	10.34	0.775733	1.2891	?
	HLA-G	H6	90.56	0.54	0.17	39.85	0.74	0.17	54.66	0.29	0.17	0.391892	2.55172	no
	IFN-γ R b chain	H7	90.39	0.28	0.18	39.28	0.35	0.2	55.5	0.24	0.17	0.685714	1.45833	no
	Ig light chain k	H8	90.74	0.19	0.18	39.35	0.18	0.17	55.17	0.19	0.18	1.05556	0.947368	no
	Ig light chain λ	H9	90.58	0.19	0.18	39.05	0.18	0.17	55.63	0.19	0.18	1.05556	0.947368	no
	IgD	H10	91.13	0.25	0.21	39.38	0.29	0.2	55.21	0.23	0.21	0.793103	1.26087	no
	IgM	H11	90.6	0.18	0.17	39.04	0.18	0.16	55.31	0.19	0.18	1.05556	0.947368	no
	IL-28RA	H12	90.74	0.2	0.17	38.2	0.23	0.16	56.47	0.19	0.18	0.826087	1.21053	no
plate 4	Blank	A1	90.3	0.38	0.17	42.9	0.46	0.16	51.83	0.3	0.18	0.652174	1.53333	no
	Integrin α9β1	A2	90.2	0.19	0.16	40.25	0.22	0.16	53.78	0.17	0.16	0.772727	1.29412	no
	integrin β5	A3	90.67	0.21	0.17	40.43	0.23	0.16	53.72	0.2	0.18	0.869565	1.15	no
	integrin β7	A4	90.17	5.48	2.43	41.13	6.84	3.64	53.44	4.4	1.79	0.643275	1.55455	no
	Jagged 2	A5	88.94	0.49	0.42	40.2	0.58	0.46	54.15	0.42	0.4	0.724138	1.38095	no
	LAP	A6	89.89	0.38	0.23	41.51	0.39	0.23	53.03	0.38	0.24	0.974359	1.02632	no
	LT-β R	A7	89.19	0.27	0.21	39.21	0.35	0.21	54.89	0.22	0.2	0.628571	1.59091	no
	Mac-2 (Galec­tin-3)	A8	90.07	0.24	0.16	41.93	0.34	0.16	52.59	0.18	0.17	0.529412	1.88889	?
	MAIR-II	A9	90.09	0.51	0.31	41.38	0.74	0.32	53.12	0.33	0.3	0.445946	2.24242	?
	MICA/ MICB	A10	90.51	0.32	0.27	41.44	0.32	0.26	52.98	0.32	0.28	1	1	no
	MSC (W3D5)	A11	90.41	0.4	0.33	40.99	0.47	0.35	53.46	0.35	0.31	0.744681	1.34286	no
	MSC (W5C5)	A12	90.2	0.49	0.4	41.92	0.58	0.42	52.07	0.41	0.38	0.706897	1.41463	no
	MSC (W7C6)	B1	91.11	0.55	0.3	43.48	0.67	0.34	50.95	0.46	0.27	0.686567	1.45652	no
	MSC and NPC (W4A5)	B2	90.15	3.06	0.28	39.73	7.1	0.29	54.72	0.4	0.27	0.056338	17.75	?
	MSCA-1 (MSC)	B3	90.69	0.19	0.18	41.07	0.19	0.16	54.01	0.19	0.19	1	1	no
	NKp80	B4	89.71	0.31	0.25	40.74	0.34	0.28	53.99	0.29	0.24	0.852941	1.17241	no
	Notch 1	B5	91.06	4.43	3.99	41.44	4.7	4.18	52.97	4.23	3.76	0.9	1.11111	?
	Notch 2	B6	91.14	2.65	2.2	40.83	2.98	2.49	53.69	2.41	1.86	0.808725	1.23651	?
	Notch 3	B7	90.77	0.19	0.17	41.35	0.2	0.17	53.54	0.18	0.17	0.9	1.11111	no
	Notch 4	B8	90.84	0.45	0.31	40.41	0.46	0.32	53.88	0.44	0.3	0.956522	1.04545	no
	NPC (57D2)	B9	90.11	0.66	0.31	40.03	1.12	0.34	54.68	0.35	0.29	0.3125	3.2	no
	Podopla-nin	B10	90.47	0.2	0.17	41.3	0.2	0.16	52.84	0.19	0.18	0.95	1.05263	no
	Pre-BCR	B11	90.26	0.32	0.28	41.92	0.38	0.29	52.28	0.27	0.26	0.710526	1.40741	no
	PSMA	B12	90.95	0.21	0.19	41.36	0.21	0.18	53.14	0.21	0.19	1	1	no
	Siglec-10	C1	90.56	0.22	0.19	39.56	0.24	0.19	54.95	0.21	0.19	0.875	1.14286	no
	Siglec-8	C2	89.87	0.19	0.16	40.2	0.2	0.15	53.91	0.18	0.17	0.9	1.11111	no
	Siglec-9	C3	90.57	0.2	0.17	41.77	0.2	0.17	52.72	0.2	0.18	1	1	no
	SSEA-1	C4	89.88	0.19	0.17	41.61	0.18	0.16	53.17	0.19	0.18	1.05556	0.947368	no
	SSEA-3	C5	89.7	0.21	0.18	39.99	0.2	0.18	54.41	0.21	0.18	1.05	0.952381	no
	SSEA-4	C6	90.67	0.38	0.32	41.52	0.41	0.33	53.18	0.35	0.32	0.853659	1.17143	no
	SSEA-5	C7	89.01	0.3	0.2	40.87	0.35	0.21	53.44	0.26	0.19	0.742857	1.34615	no
	TCR g/d	C8	89.56	0.3	0.25	40.88	0.37	0.26	53.58	0.25	0.24	0.675676	1.48	no
	TCR Vβ13.2	C9	89.79	0.45	0.18	41.47	0.57	0.19	52.97	0.37	0.18	0.649123	1.54054	no
	TCR Vβ23	C10	90.21	0.52	0.35	40.71	0.55	0.37	53.65	0.47	0.34	0.854545	1.17021	no
	TCR Vβ8	C11	89.92	5.93	0.28	41.83	8.01	0.29	52.93	4.12	0.27	0.514357	1.94417	?
	TCR Vβ9	C12	89.73	2	0.25	40.7	2.57	0.27	53.86	1.59	0.24	0.618677	1.61635	?
	TCR Vδ2	D1	89.71	0.18	0.16	40.5	0.17	0.15	54.04	0.18	0.17	1.05882	0.944444	no
	TCR Vg9	D2	89.36	0.22	0.18	40.16	0.25	0.19	54.29	0.19	0.18	0.76	1.31579	?
	TCR Vα24- Jα18	D3	89.54	0.19	0.17	41.72	0.21	0.18	52.8	0.17	0.16	0.809524	1.23529	no
	TCR Vα7.2	D4	89.36	0.35	0.16	42.11	0.37	0.16	52.26	0.3	0.17	0.810811	1.23333	?
	TCR α/β	D5	88.4	23.87	22.27	42.35	28.69	27.48	52.22	19.84	18.7	0.69153	1.44607	?
	Tim-1	D6	89.24	0.18	0.15	40.91	0.19	0.15	53.74	0.17	0.16	0.894737	1.11765	no
	Tim-3	D7	89.05	2.38	0.82	41.19	3.55	1.88	53.12	1.44	0.41	0.405634	2.46528	?
	Tim-4	D8	89.41	0.18	0.15	41.61	0.21	0.16	53.3	0.16	0.15	0.761905	1.3125	no
	TLT-2	D9	89.48	0.39	0.3	42.39	0.43	0.33	52.24	0.35	0.28	0.813953	1.22857	no
	TRA-1-60-R	D10	89.57	0.19	0.18	41.78	0.18	0.17	52.46	0.2	0.18	1.11111	0.9	no
	TRA-1-81	D11	89.85	0.2	0.18	42.22	0.2	0.18	51.74	0.21	0.17	1.05	0.952381	no
	TSLPR (TSLP-R)	D12	89.75	0.4	0.29	41.79	0.47	0.33	52.18	0.35	0.26	0.744681	1.34286	no
	Ms IgG1, κ ITCL	E1	89.51	0.21	0.18	38.83	0.23	0.18	55.53	0.19	0.18	0.826087	1.21053	no
	Ms IgG2a, κ ITCL	E2	89.45	0.53	0.17	39.21	1.05	0.17	55.54	0.19	0.18	0.180952	5.52632	no
	Ms IgG2b, κ ITCL	E3	91	0.19	0.16	42.85	0.21	0.17	51.94	0.18	0.16	0.857143	1.16667	no
	Ms IgG3, κ ITCL	E4	89.61	1.56	0.16	40.46	3.56	0.16	54.09	0.21	0.16	0.0589888	16.9524	?
	Ms IgM, κ ITCL	E5	89.11	0.32	0.18	40.7	0.33	0.18	54.27	0.3	0.19	0.909091	1.1	no
	Rat IgG1, κ ITCL	E6	90.02	0.19	0.17	40.6	0.2	0.17	54.14	0.19	0.17	0.95	1.05263	no
	Rat IgG2a, κ ITCL	E7	89.96	0.23	0.18	41.34	0.26	0.17	53.34	0.21	0.19	0.807692	1.2381	no
	Rat IgG2b, κ ITCL	E8	89.96	0.18	0.17	42	0.18	0.16	52.38	0.18	0.17	1	1	no
	Rat IgM, κ ITCL	E9	90.07	0.21	0.19	40.24	0.2	0.18	54.19	0.21	0.2	1.05	0.952381	no
	AH IgG, ITCL	E10	89.46	0.32	0.28	39.86	0.35	0.29	54.58	0.29	0.26	0.828571	1.2069	no
	Blank	E11	89.32	0.18	0.17	43.33	0.19	0.16	50.89	0.19	0.18	1	1	no
	Blank	E12	90.1	0.18	0.17	43.08	0.16	0.16	51.08	0.19	0.18	1.1875	0.842105	no
	unstained	F1	89.09	0.2	0.2	0.09	0.53	0.36	99.89	0.2	0.2	0.377358	2.65	x
	isotype control	F2	89.01	0.23	0.2	0.22	0.39	0.16	99.76	0.23	0.2	0.589744	1.69565	x
	a-CD96-PE	F3	88.37	2.32	0.94	0.18	0.33	0.12	99.76	2.32	0.95	7.0303	0.142241	x

## Sheet: Raw data median
Number	Plate	receptor	File	330 Median P1	330 Median CD96 high	330 Median CD96 low	332 Median P1	332 Median CD96 high	332 Median CD96 low		criteria 1: Median PE > 1 (P1 MW)		citeria 2: fold modulation > 1,0 (MW)
1	plate 1	Blank	A1	0.17	0.16	0.18	0.17	0.15	0.18		0.17		-0.21648
2	plate 1	CD1a	A2	0.15	0.14	0.17	0.17	0.16	0.17		0.16		-0.183785
3	plate 1	CD1b	A3	0.24	0.24	0.24	0.25	0.27	0.24		0.245		0.0849625
4	plate 1	CD1c	A4	0.2	0.18	0.21	0.21	0.2	0.22		0.205		-0.179948
5	plate 1	CD1d	A5	0.53	0.51	0.54	0.22	0.21	0.23		0.375		-0.106853
6	plate 1	CD2	A6	234.01	250.78	207.88	290.39	351.46	220.46		262.2		0.471757
7	plate 1	CD3	A7	89.99	108.67	72.6	105.1	126.88	88.45		97.545		0.551221
8	plate 1	CD4	A8	112.97	127.33	92.16	128.92	147.68	107.27		120.945		0.463794
9	plate 1	CD5	A9	78.18	89.55	66.19	81.55	89.31	71.89		79.865		0.374555
10	plate 1	CD6	A10	35.68	38.12	33.35	32.32	33.65	31.08		34		0.153741
11	plate 1	CD7	A11	206.78	260.64	145.88	213.95	269.94	151.13		210.365		0.837063
12	plate 1	CD8a	A12	0.16	0.14	0.18	0.17	0.16	0.18		0.165		-0.266248
13	plate 1	CD9	B1	1.8	2.02	1.62	1.28	1.37	1.19		1.54		0.260788
14	plate 1	CD10	B2	0.29	0.3	0.29	0.16	0.15	0.16		0.225		-0.0220999
15	plate 1	CD11a	B3	62.11	78.72	41.11	70.29	88.07	49.92		66.2		0.878137
16	plate 1	CD11b	B4	0.15	0.15	0.16	0.23	0.24	0.22		0.19		0.0162107
17	plate 1	CD11b (activated)	B5	0.15	0.14	0.16	0.38	0.4	0.37		0.265		-0.0400852
18	plate 1	CD11c	B6	0.19	0.2	0.19	0.23	0.26	0.21		0.21		0.191061
19	plate 1	CD13	B7	0.17	0.15	0.18	0.18	0.17	0.19		0.175		-0.21175
20	plate 1	CD14	B8	0.21	0.21	0.23	0.18	0.18	0.18		0.195		-0.0656223
21	plate 1	CD15	B9	0.15	0.13	0.17	0.16	0.14	0.16		0.155		-0.289834
22	plate 1	CD16	B10	0.22	0.22	0.21	0.34	0.35	0.33		0.28		0.0760015
23	plate 1	CD18	B11	106.85	128.8	77.21	123.8	146.98	96.15		115.325		0.675267
24	plate 1	CD19	B12	0.14	0.11	0.16	0.15	0.14	0.17		0.145		-0.410338
25	plate 1	CD20	C1	0.17	0.15	0.18	0.18	0.17	0.19		0.175		-0.21175
26	plate 1	CD21	C2	0.21	0.18	0.23	0.23	0.19	0.27		0.22		-0.430298
27	plate 1	CD22	C3	0.25	0.25	0.26	0.2	0.2	0.2		0.225		-0.0282918
28	plate 1	CD23	C4	0.17	0.15	0.18	0.18	0.17	0.18		0.175		-0.172748
29	plate 1	CD24	C5	0.27	0.25	0.28	0.25	0.26	0.25		0.26		-0.0534576
30	plate 1	CD25	C6	35.33	37.9	31.08	35.28	40.09	29.41		35.305		0.366573
31	plate 1	CD26	C7	20.49	34.51	13.91	29.88	55.24	20.11		25.185		1.38435
32	plate 1	CD27	C8	65.45	93.29	41.6	43.42	61.86	30.17		54.435		1.10052
33	plate 1	CD28	C9	87.61	93.17	77.94	78.92	90.33	62.95		83.265		0.38925
34	plate 1	CD29	C10	23.93	26.6	21.04	28.26	32.9	23.07		26.095		0.425181
35	plate 1	CD30	C11	0.4	0.38	0.42	0.37	0.32	0.42		0.385		-0.268354
36	plate 1	CD31	C12	0.46	0.4	0.52	2.09	2.13	2.01		1.275		-0.147427
37	plate 1	CD32	D1	0.16	0.15	0.18	0.17	0.16	0.18		0.165		-0.21648
38	plate 1	CD33	D2	0.19	0.19	0.2	0.21	0.22	0.2		0.2		0.0317515
39	plate 1	CD34	D3	0.15	0.13	0.17	0.19	0.18	0.19		0.17		-0.232513
40	plate 1	CD35	D4	0.19	0.17	0.2	0.26	0.23	0.27		0.225		-0.232895
41	plate 1	CD36	D5	0.55	0.66	0.48	0.29	0.31	0.29		0.42		0.277823
42	plate 1	CD38	D6	40.76	57.24	28.86	85.34	153.28	46.99		63.05		1.34685
43	plate 1	CD39	D7	0.19	0.18	0.2	0.17	0.15	0.17		0.18		-0.166288
44	plate 1	CD40	D8	0.27	0.28	0.26	0.38	0.42	0.36		0.325		0.164654
45	plate 1	CD41	D9	0.15	0.13	0.17	0.26	0.24	0.27		0.205		-0.278474
46	plate 1	CD42b	D10	0.15	0.13	0.17	0.16	0.14	0.17		0.155		-0.333566
47	plate 1	CD43	D11	5.29	7.05	3.71	6.63	9.09	4.66		5.96		0.945077
48	plate 1	CD44	D12	120.95	129.37	110.37	112.58	113.99	110.31		116.765		0.138249
49	plate 1	CD45	E1	219.05	250.14	182.81	174.38	212.25	141.62		196.715		0.518065
50	plate 1	CD45RA	E2	4.88	4.87	4.68	4.93	4.45	5.27		4.905		-0.0932922
51	plate 1	CD45RB	E3	72.53	89.05	60.4	42.57	50.53	36.21		57.55		0.52041
52	plate 1	CD45RO	E4	4.24	7.56	2.35	6.51	11.04	3.38		5.375		1.69669
53	plate 1	CD46	E5	5.13	5.44	4.85	5.63	5.88	5.42		5.38		0.141573
54	plate 1	CD47	E6	84.84	91.35	77.5	103.76	111.8	94.76		94.3		0.237889
55	plate 1	CD48	E7	28.41	30.66	26.23	20.48	23.3	18.46		24.445		0.280534
56	plate 1	CD49a	E8	0.26	0.27	0.25	0.24	0.26	0.23		0.25		0.143955
57	plate 1	CD49c	E9	1.78	2.05	1.53	2.82	3.56	2.17		2.3		0.568137
58	plate 1	CD49d	E10	8.83	11.53	6.5	10.31	13.29	7.92		9.57		0.786825
59	plate 1	CD49e	E11	3.4	3.7	3.15	3.81	4.3	3.45		3.605		0.274957
60	plate 1	CD49f	E12	1.95	2.07	1.83	3.04	3.61	2.67		2.495		0.306473
61	plate 1	CD50 (ICAM-3)	F1	15.08	17.4	12.6	17.84	19.63	16.15		16.46		0.373595
62	plate 1	CD51	F2	0.21	0.2	0.22	0.23	0.21	0.24		0.22		-0.165074
63	plate 1	CD51/61	F3	0.58	0.61	0.56	0.43	0.45	0.42		0.505		0.111459
64	plate 1	CD52	F4	35.5	39.6	31.46	22.06	26.2	19.37		28.78		0.383862
65	plate 1	CD53	F5	6.06	6.91	5.31	5.33	6.46	4.43		5.695		0.462101
66	plate 1	CD54	F6	9.19	10.48	8.01	12.48	14.05	11.27		10.835		0.352924
67	plate 1	CD55	F7	15.65	16.95	14.31	22.34	27.42	18.41		18.995		0.4095
68	plate 1	CD56 (NCAM)	F8	0.16	0.14	0.17	0.18	0.16	0.19		0.17		-0.264018
69	plate 1	CD57	F9	0.16	0.13	0.18	0.17	0.15	0.19		0.165		-0.405261
70	plate 1	CD58	F10	5.41	6.77	3.88	6.01	7.79	4.17		5.71		0.852338
71	plate 1	CD59	F11	29.67	33.9	25.62	27.6	32.22	23.85		28.635		0.418991
72	plate 1	CD61	F12	0.16	0.14	0.18	0.24	0.21	0.25		0.2		-0.307054
73	plate 1	CD62E	G1	0.16	0.14	0.17	0.18	0.17	0.19		0.17		-0.220286
74	plate 1	CD62L	G2	8.01	10.22	6.06	15.95	25.24	10.72		11.98		0.994706
75	plate 1	CD62P (P-Selectin)	G3	0.43	0.45	0.41	0.2	0.19	0.2		0.315		0.0301503
76	plate 1	CD63	G4	10.47	12.26	8.5	12.4	13.63	11.18		11.435		0.407145
77	plate 1	CD64	G5	0.28	0.3	0.26	0.24	0.25	0.23		0.26		0.163373
78	plate 1	CD66a/c/e	G6	0.36	0.49	0.29	0.42	0.56	0.34		0.39		0.73831
79	plate 1	CD66b	G7	0.21	0.19	0.22	0.27	0.27	0.27		0.24		-0.105752
80	plate 1	CD69	G8	20.47	22.63	15.96	19.42	20.18	16.55		19.945		0.394935
81	plate 1	CD70	G9	0.18	0.16	0.19	0.21	0.2	0.21		0.195		-0.159158
82	plate 1	CD71	G10	33.34	39.31	25.45	41.64	47.84	33.36		37.49		0.573664
83	plate 1	CD73	G11	0.34	0.35	0.34	0.6	0.65	0.56		0.47		0.128417
84	plate 1	CD74	G12	0.45	0.46	0.44	0.32	0.32	0.31		0.385		0.054967
85	plate 1	CD79b	H1	0.17	0.15	0.19	0.19	0.17	0.19		0.18		-0.250751
86	plate 1	CD80	H2	0.21	0.2	0.23	0.29	0.28	0.3		0.25		-0.150585
87	plate 1	CD81	H3	44.92	50.03	39.06	56.73	64.57	47.51		50.825		0.399867
88	plate 1	CD82	H4	20.87	23.15	18.15	28.3	32.82	24.26		24.585		0.393519
89	plate 1	CD83	H5	0.57	0.59	0.55	0.6	0.57	0.62		0.585		-0.0100115
90	plate 1	CD84	H6	4.18	5.64	3.06	3.43	4.49	2.71		3.805		0.805293
91	plate 1	CD85a (ILT5)	H7	0.17	0.17	0.18	0.17	0.16	0.18		0.17		-0.126194
92	plate 1	CD85d (ILT4)	H8	0.24	0.22	0.25	0.31	0.29	0.31		0.275		-0.14032
93	plate 1	CD85g (ILT7)	H9	0.15	0.12	0.16	0.15	0.13	0.16		0.15		-0.357299
94	plate 1	CD85h (ILT1)	H10	0.15	0.13	0.16	0.17	0.15	0.18		0.16		-0.281297
95	plate 1	CD85j (ILT2)	H11	0.17	0.15	0.18	0.17	0.16	0.17		0.17		-0.175249
96	plate 1	CD85k (ILT3)	H12	0.15	0.14	0.16	0.17	0.16	0.17		0.16		-0.140054
97	plate 2	Blank	A1	0.22	0.21	0.22	0.22	0.22	0.23		0.22		-0.0656223
98	plate 2	CD86	A2	0.25	0.24	0.26	0.31	0.3	0.32		0.28		-0.104293
99	plate 2	CD87	A3	0.59	0.83	0.45	0.78	1.05	0.61		0.685		0.833347
100	plate 2	CD88	A4	0.19	0.17	0.2	0.33	0.31	0.34		0.26		-0.183866
101	plate 2	CD89	A5	0.96	1.07	0.88	0.87	0.88	0.86		0.915		0.157601
102	plate 2	CD90 (Thy1)	A6	0.15	0.12	0.16	273.22	322.3	220.57		136.685		0.0660651
103	plate 2	CD93	A7	0.29	0.32	0.27	83.2	100.38	70.23		41.745		0.380213
104	plate 2	CD94	A8	0.17	0.16	0.18	104.74	117.48	89.71		52.455		0.109575
105	plate 2	CD95	A9	25.84	32.01	19.63	105.42	113.78	96.29		65.63		0.473126
106	plate 2	CD96	A10	0.26	0.38	0.19	23.5	24.36	22.92		11.88		0.543954
107	plate 2	CD97	A11	35.1	43.28	27.7	240.41	298.64	182.7		137.755		0.676373
108	plate 2	CD99	A12	161.31	184.79	128.62	111.33	129.38	95.12		136.32		0.483283
109	plate 2	CD100	B1	11.72	14.14	9.58	16.25	18.65	14.19		13.985		0.477993
110	plate 2	CD101 (BB27)	B2	0.41	0.41	0.41	0.49	0.53	0.46		0.45		0.102179
111	plate 2	CD102	B3	7.98	8.25	7.81	54.84	63.88	44.79		31.41		0.29563
112	plate 2	CD103	B4	0.16	0.14	0.18	0.18	0.16	0.2		0.17		-0.342249
113	plate 2	CD104	B5	0.15	0.14	0.16	0.17	0.16	0.18		0.16		-0.181285
114	plate 2	CD105	B6	0.42	0.45	0.4	1.16	1.31	1.01		0.79		0.272568
115	plate 2	CD106	B7	0.15	0.13	0.18	0.33	0.34	0.32		0.24		-0.191011
116	plate 2	CD107a (LAMP-1)	B8	3.82	4.74	3.18	4.01	4.59	3.57		3.915		0.469215
117	plate 2	CD108	B9	0.82	0.84	0.79	1.19	1.19	1.13		1.005		0.0815877
118	plate 2	CD109	B10	1.71	2.44	1.2	2.59	3.64	1.81		2.15		1.0159
119	plate 2	CD111	B11	0.25	0.24	0.27	107.32	126.76	82.87		53.785		0.221626
120	plate 2	CD112 (Nectin-2)	B12	0.17	0.15	0.18	0.16	0.14	0.16		0.165		-0.22784
121	plate 2	CD114	C1	0.41	0.43	0.4	0.49	0.51	0.46		0.45		0.1266
122	plate 2	CD115	C2	0.16	0.14	0.17	0.22	0.17	0.25		0.19		-0.418251
123	plate 2	CD116	C3	0.14	0.12	0.15	0.16	0.15	0.18		0.15		-0.292481
124	plate 2	CD117 (c-kit)	C4	0.14	0.12	0.16	0.15	0.13	0.17		0.145		-0.40103
125	plate 2	CD119 (IFN-γ R α chain)	C5	1.18	1.34	1.05	1.4	1.5	1.32		1.29		0.268134
126	plate 2	CD122	C6	0.29	0.29	0.29	31.57	32.86	29.7		15.93		0.0729348
127	plate 2	CD123	C7	0.27	0.27	0.26	27.74	49.88	18.48		14.005		0.743472
128	plate 2	CD124	C8	0.41	0.46	0.37	43.24	61	29.48		21.825		0.681591
129	plate 2	CD126 (IL-6Rα)	C9	1	1.06	0.95	45.09	49.71	38.84		23.045		0.257029
130	plate 2	CD127 (IL-7Rα)	C10	1.36	1.81	1.01	27.58	31.15	23.88		14.47		0.612532
131	plate 2	CD129 (IL-9 R)	C11	0.26	0.25	0.27	0.44	0.38	0.49		0.35		-0.238907
132	plate 2	CD131	C12	0.15	0.14	0.16	1.77	1.97	1.55		0.96		0.0766412
133	plate 2	CD132	D1	3.72	4.38	3.08	3.3	3.68	2.92		3.51		0.420869
134	plate 2	CD134	D2	6	6.52	5.48	5.92	5.95	5.84		5.96		0.138809
135	plate 2	CD135	D3	0.15	0.13	0.16	0.15	0.12	0.17		0.15		-0.40103
136	plate 2	CD137 (4-1BB)	D4	0.2	0.17	0.22	0.34	0.25	0.42		0.27		-0.560215
137	plate 2	CD137L (4-1BB L)	D5	0.57	0.62	0.51	0.97	1.03	0.94		0.77		0.206841
138	plate 2	CD138	D6	0.15	0.13	0.18	57.8	100.04	34.91		28.975		0.52469
139	plate 2	CD140a	D7	0.13	0.11	0.15	0.14	0.12	0.16		0.135		-0.431248
140	plate 2	CD140b	D8	0.3	0.33	0.27	0.25	0.24	0.26		0.275		0.0870147
141	plate 2	CD141	D9	0.18	0.17	0.2	0.31	0.3	0.31		0.245		-0.140885
142	plate 2	CD143	D10	0.2	0.19	0.21	0.18	0.16	0.19		0.19		-0.196159
143	plate 2	CD144	D11	0.15	0.13	0.18	6.06	7.73	4.77		3.105		0.113497
144	plate 2	CD146	D12	0.32	0.3	0.33	58.2	58.22	57.72		29.26		-0.06253
145	plate 2	CD148	E1	0.8	0.9	0.69	96.02	113.9	82.81		48.41		0.42161
146	plate 2	CD150 (SLAM)	E2	4.38	5.13	3.47	16.45	16.74	16.26		10.415		0.302998
147	plate 2	CD152	E3	0.37	0.37	0.37	23.3	27.86	20.44		11.835		0.2234
148	plate 2	CD154	E4	1.64	2.07	1.3	12.84	17.61	7.81		7.24		0.92206
149	plate 2	CD155 (PVR)	E5	0.42	0.5	0.36	5.66	5.95	5.35		3.04		0.313641
150	plate 2	CD156c (ADAM- 10)	E6	8.85	10.25	7.69	110.85	118.02	103.81		59.85		0.299827
151	plate 2	CD158a/h	E7	0.14	0.12	0.15	14.16	15.8	12.79		7.15		-0.0085099
152	plate 2	CD158b (NKAT2)	E8	0.16	0.13	0.18	0.26	0.27	0.25		0.21		-0.179227
153	plate 2	CD158d	E9	0.18	0.17	0.18	2.89	3.59	2.31		1.535		0.276814
154	plate 2	CD158e1 (NKB1)	E10	0.14	0.11	0.16	9.73	11.79	7.84		4.935		0.0240349
155	plate 2	CD158f	E11	0.13	0.11	0.14	3.77	4.13	3.41		1.95		-0.0357766
156	plate 2	CD161	E12	0.24	0.26	0.24	3.02	3.61	2.68		1.63		0.272622
157	plate 2	CD162	F1	1.68	2.1	1.39	15.81	17.22	14.12		8.745		0.440825
158	plate 2	CD163	F2	0.14	0.11	0.16	0.18	0.16	0.19		0.16		-0.394248
159	plate 2	CD164	F3	7.51	8.67	6.42	8.13	8.72	7.55		7.82		0.320655
160	plate 2	CD165	F4	1.88	2.12	1.68	10.36	12.03	9.04		6.12		0.373922
161	plate 2	CD166	F5	0.47	0.5	0.45	3.47	3.87	3.03		1.97		0.252509
162	plate 2	CD167a (DDR1)	F6	0.2	0.18	0.22	13.11	14	12.09		6.655		-0.038947
163	plate 2	CD169	F7	0.14	0.12	0.15	25.32	32.14	20.57		12.73		0.16095
164	plate 2	CD170 (Siglec-5)	F8	0.75	0.87	0.67	1.45	1.6	1.27		1.1		0.355049
165	plate 2	CD172a (SIRPa)	F9	0.25	0.29	0.23	0.26	0.3	0.24		0.255		0.328174
166	plate 2	CD172b (SIRPb)	F10	0.13	0.11	0.14	2.32	2.73	1.88		1.225		0.0951225
167	plate 2	CD172g (SIRPg)	F11	5.18	8.05	3.4	22.97	27.94	18.87		14.075		0.904846
168	plate 2	CD178 (Fas-L)	F12	0.16	0.13	0.17	0.23	0.21	0.24		0.195		-0.289834
169	plate 2	CD179a	G1	0.22	0.23	0.22	0.29	0.29	0.3		0.255		0.00761037
170	plate 2	CD179b	G2	0.16	0.14	0.16	14.82	23.33	10.02		7.49		0.513329
171	plate 2	CD180 (RP105)	G3	0.16	0.14	0.16	0.16	0.13	0.18		0.16		-0.331065
172	plate 2	CD181 (CXCR1)	G4	0.17	0.16	0.18	8.91	9.64	8.04		4.54		0.0459563
173	plate 2	CD182 (CXCR2)	G5	0.15	0.13	0.16	0.15	0.13	0.17		0.15		-0.343292
174	plate 2	CD183	G6	8.26	14.76	3.14	11.31	17.2	6.74		9.785		1.79222
175	plate 2	CD184 (CXCR4)	G7	13.56	17	10.34	14.84	16.78	13.31		14.2		0.525765
176	plate 2	CD193 (CCR3)	G8	0.31	0.48	0.2	8.04	8.01	7.84		4.175		0.646991
177	plate 2	CD195 (CCR5)	G9	0.25	0.29	0.23	0.34	0.36	0.33		0.295		0.229975
178	plate 2	CD196	G10	0.34	0.36	0.32	37.29	42.7	30.58		18.815		0.325786
179	plate 2	CD197 (CCR7)	G11	39.37	43.93	35.45	34.47	37.54	32.03		36.92		0.269213
180	plate 2	CD200 (OX2)	G12	2.24	2.4	2.07	4.17	4.57	3.78		3.205		0.243606
181	plate 2	CD200 R	H1	2.98	3.7	2.32	2.39	3.32	1.8		2.685		0.778293
182	plate 2	CD201 (EPCR)	H2	0.19	0.18	0.2	0.21	0.18	0.22		0.2		-0.220755
183	plate 2	CD202b (Tie2/Tek)	H3	0.14	0.12	0.14	32.66	35.85	28.12		16.4		0.0639921
184	plate 2	CD203c (E-NPP3)	H4	0.16	0.15	0.17	25.87	29.82	22.25		13.015		0.120951
185	plate 2	CD205 (DEC-205)	H5	0.39	0.44	0.36	3.09	3.23	2.94		1.74		0.212612
186	plate 2	CD206 (MMR)	H6	0.19	0.18	0.21	2.8	3.66	2.22		1.495		0.249446
187	plate 2	CD207 (Langerin)	H7	0.14	0.13	0.16	0.16	0.15	0.17		0.15		-0.240066
188	plate 2	CD209 (DC-SIGN)	H8	0.15	0.13	0.16	0.15	0.12	0.16		0.15		-0.357299
189	plate 2	CD210 (IL-10 R)	H9	0.36	0.4	0.33	0.36	0.38	0.35		0.36		0.198089
190	plate 2	CD213a2	H10	0.15	0.13	0.15	0.14	0.13	0.14		0.145		-0.156683
191	plate 2	CD215 (IL-15Rα)	H11	0.19	0.18	0.2	0.21	0.19	0.22		0.2		-0.181754
192	plate 2	CD218a (IL-18Rα)	H12	4.15	7.3	2.16	10.31	20.1	4.44		7.23		1.96771
193	plate 3	Blank	A1	0.3	0.32	0.29	0.17	0.15	0.18		0.235		-0.0605077
194	plate 3	CD220	A2	0.19	0.18	0.21	0.23	0.23	0.23		0.21		-0.111196
195	plate 3	CD221 (IGF-1R)	A3	0.73	0.81	0.66	0.72	0.74	0.7		0.725		0.187813
196	plate 3	CD226 (DNAM-1)	A4	10.74	15.44	7.04	8.2	11.43	6.22		9.47		1.00543
197	plate 3	CD229 (Ly-9)	A5	2.2	2.26	2.13	1.95	1.71	2.11		2.075		-0.108889
198	plate 3	CD231 (TALLA)	A6	0.2	0.2	0.2	0.2	0.21	0.2		0.2		0.0351947
199	plate 3	CD235ab	A7	0.16	0.14	0.17	0.16	0.15	0.17		0.16		-0.23034
200	plate 3	CD243	A8	0.4	0.4	0.4	0.43	0.46	0.42		0.415		0.0656223
201	plate 3	CD244 (2B4)	A9	0.17	0.16	0.17	0.19	0.18	0.19		0.18		-0.0827327
202	plate 3	CD245 (p220/240)	A10	1.59	1.81	1.34	1.55	1.77	1.35		1.57		0.412273
203	plate 3	CD252 (OX40L)	A11	0.63	0.68	0.58	0.66	0.68	0.63		0.645		0.169832
204	plate 3	CD253 (Trail)	A12	0.32	0.41	0.27	0.36	0.53	0.28		0.34		0.761615
205	plate 3	CD254	B1	0.16	0.13	0.18	0.18	0.17	0.2		0.17		-0.351975
206	plate 3	CD255 (TWEAK)	B2	0.15	0.14	0.16	0.16	0.14	0.17		0.155		-0.236376
207	plate 3	CD257 (BAFF)	B3	0.21	0.2	0.22	0.26	0.24	0.27		0.235		-0.153714
208	plate 3	CD258 (LIGHT)	B4	0.2	0.2	0.2	0.23	0.23	0.24		0.215		-0.0307003
209	plate 3	CD261 (DR4)	B5	0.26	0.25	0.26	0.28	0.27	0.29		0.27		-0.0798385
210	plate 3	CD262 (DR5,)	B6	0.26	0.21	0.3	0.28	0.22	0.33		0.27		-0.549768
211	plate 3	CD263 (DcR1)	B7	0.17	0.17	0.17	0.18	0.18	0.18		0.175		0
212	plate 3	CD266 (Fn14)	B8	0.26	0.27	0.26	0.24	0.23	0.24		0.25		-0.00347638
213	plate 3	CD267 (TACI)	B9	0.16	0.15	0.16	0.16	0.15	0.16		0.16		-0.0931094
214	plate 3	CD268 (BAFF-R)	B10	0.28	0.27	0.29	0.33	0.3	0.35		0.305		-0.162743
215	plate 3	CD270 (HVEM)	B11	3.11	3.43	2.83	3.44	3.76	3.24		3.275		0.246073
216	plate 3	CD271	B12	0.17	0.15	0.19	0.2	0.18	0.21		0.185		-0.281715
217	plate 3	CD273 (B7-DC)	C1	0.36	0.45	0.31	0.31	0.38	0.28		0.335		0.489115
218	plate 3	CD274 (B7-H1)	C2	5.31	6.56	4.17	6.92	9.23	5.33		6.115		0.722922
219	plate 3	CD275 (B7-H2)	C3	0.18	0.16	0.2	0.18	0.16	0.19		0.18		-0.284928
220	plate 3	CD276	C4	0.34	0.35	0.33	0.34	0.36	0.34		0.34		0.0836755
221	plate 3	CD277	C5	4.16	4.25	4.06	1.55	1.45	1.61		2.855		-0.0425123
222	plate 3	CD278 (ICOS)	C6	57.81	78.62	19.77	89.57	118.21	62.21		73.69		1.45886
223	plate 3	CD279 (PD-1)	C7	4.46	5.58	2.98	4.38	5.53	3.04		4.42		0.88408
224	plate 3	CD282 (TLR2)	C8	0.14	0.14	0.15	0.17	0.15	0.17		0.155		-0.140054
225	plate 3	CD284 (TLR4)	C9	0.19	0.18	0.2	0.19	0.19	0.19		0.19		-0.0760015
226	plate 3	CD286 (TLR6)	C10	0.16	0.14	0.17	0.18	0.17	0.18		0.17		-0.181285
227	plate 3	CD290	C11	0.15	0.14	0.16	0.16	0.16	0.17		0.155		-0.140054
228	plate 3	CD294	C12	0.19	0.18	0.19	0.17	0.17	0.17		0.18		-0.0390013
229	plate 3	CD298	D1	111.56	128.42	38.83	121.2	131.7	104.36		116.38		1.03066
230	plate 3	CD300e (IREM-2)	D2	0.55	0.64	0.48	0.67	0.85	0.54		0.61		0.53477
231	plate 3	CD300F	D3	0.14	0.13	0.15	0.16	0.16	0.16		0.15		-0.103225
232	plate 3	CD301	D4	0.16	0.15	0.16	0.19	0.19	0.18		0.175		-0.00755345
233	plate 3	CD303	D5	0.15	0.14	0.16	0.17	0.16	0.18		0.16		-0.181285
234	plate 3	CD304	D6	0.18	0.18	0.19	0.2	0.2	0.2		0.19		-0.0390013
235	plate 3	CD307	D7	0.15	0.14	0.16	0.17	0.16	0.17		0.16		-0.140054
236	plate 3	CD307d (FcRL4)	D8	0.14	0.13	0.15	0.17	0.17	0.17		0.155		-0.103225
237	plate 3	CD314 (NKG2D)	D9	0.16	0.16	0.17	0.17	0.17	0.16		0.165		0
238	plate 3	CD317	D10	4.69	6.02	3.27	10.22	12.23	7.86		7.455		0.759148
239	plate 3	CD318 (CDCP1)	D11	0.19	0.19	0.18	0.19	0.2	0.17		0.19		0.156234
240	plate 3	CD319 (CRACC)	D12	0.27	0.3	0.24	0.32	0.37	0.29		0.295		0.3367
241	plate 3	CD324 (E-Cadherin)	E1	0.16	0.15	0.17	0.19	0.18	0.19		0.175		-0.129287
242	plate 3	CD325	E2	0.2	0.19	0.2	0.2	0.19	0.2		0.2		-0.0740006
243	plate 3	CD326 (Ep- CAM)	E3	0.37	0.38	0.36	0.48	0.55	0.43		0.425		0.216549
244	plate 3	CD328 (Siglec-7)	E4	0.16	0.14	0.18	0.18	0.17	0.18		0.17		-0.222516
245	plate 3	CD334 (FGFR4)	E5	0.16	0.15	0.17	0.17	0.17	0.18		0.165		-0.131517
246	plate 3	CD335 (NKp46)	E6	0.16	0.15	0.18	0.17	0.16	0.17		0.165		-0.175249
247	plate 3	CD336 (NKp44)	E7	0.16	0.14	0.17	0.16	0.15	0.16		0.16		-0.186609
248	plate 3	CD337 (NKp30)	E8	0.24	0.26	0.22	0.23	0.25	0.22		0.235		0.212716
249	plate 3	CD338 (ABCG2)	E9	0.17	0.15	0.18	0.18	0.17	0.19		0.175		-0.21175
250	plate 3	CD340 (erbB2)	E10	0.16	0.14	0.17	0.17	0.17	0.17		0.165		-0.140054
251	plate 3	CD344 (Frizzled-4)	E11	0.65	0.7	0.59	0.21	0.22	0.21		0.43		0.156877
252	plate 3	CD351	E12	0.22	0.21	0.22	0.19	0.19	0.19		0.205		-0.0335571
253	plate 3	CD352 (NTB-A)	F1	9.17	11.13	7.18	9.68	11.57	8.2		9.425		0.564545
254	plate 3	CD354 (TREM-1)	F2	0.14	0.12	0.16	0.15	0.14	0.15		0.145		-0.257287
255	plate 3	CD355 (CRTAM)	F3	0.16	0.15	0.17	0.17	0.16	0.16		0.165		-0.0902861
256	plate 3	CD357 (GITR)	F4	0.17	0.16	0.17	0.24	0.22	0.25		0.205		-0.135944
257	plate 3	CD360 (IL-21R)	F5	0.19	0.19	0.2	0.21	0.21	0.21		0.2		-0.0370003
258	plate 3	β2-micro-globulin	F6	807.82	810.21	0.25	729.23	882.36	437.57		768.525		6.337
259	plate 3	BTLA	F7	3.34	4.22	2.72	3.78	5.33	2.87		3.56		0.763361
260	plate 3	C3AR	F8	0.29	0.33	0.27	0.35	0.41	0.31		0.32		0.346431
261	plate 3	C5L2	F9	0.28	0.3	0.27	0.24	0.27	0.22		0.26		0.223729
262	plate 3	CCR10	F10	0.56	1.11	0.29	0.76	1.8	0.34		0.66		2.17041
263	plate 3	CLEC12A	F11	0.16	0.16	0.16	0.17	0.17	0.18		0.165		-0.0412311
264	plate 3	CLEC9A	F12	0.16	0.15	0.16	0.16	0.15	0.16		0.16		-0.0931094
265	plate 3	CX3CR1	G1	0.15	0.14	0.16	0.17	0.17	0.17		0.16		-0.0963225
266	plate 3	CXCR7	G2	0.18	0.17	0.18	0.2	0.2	0.2		0.19		-0.0412311
267	plate 3	δ-Opioid Receptor	G3	0.16	0.15	0.17	0.17	0.17	0.16		0.165		-0.0465547
268	plate 3	DLL1	G4	0.17	0.16	0.18	0.19	0.17	0.19		0.18		-0.165195
269	plate 3	DLL4	G5	0.17	0.15	0.18	0.17	0.16	0.18		0.17		-0.21648
270	plate 3	DR3 (TRAMP)	G6	0.28	0.28	0.27	0.32	0.32	0.31		0.3		0.0491356
271	plate 3	EGFR	G7	0.15	0.15	0.16	0.17	0.16	0.17		0.16		-0.0902861
272	plate 3	erbB3/ HER-3	G8	0.21	0.22	0.2	0.2	0.2	0.2		0.205		0.0687518
273	plate 3	FceRIa	G9	0.16	0.15	0.17	0.17	0.16	0.17		0.165		-0.134018
274	plate 3	FcRL6	G10	0.14	0.13	0.15	0.16	0.16	0.16		0.15		-0.103225
275	plate 3	Galectin-9	G11	0.16	0.15	0.17	0.19	0.18	0.19		0.175		-0.129287
276	plate 3	GARP (LRRC32)	G12	0.18	0.17	0.18	0.19	0.18	0.2		0.185		-0.117233
277	plate 3	HLA-A,B,C	H1	107.62	122.82	39.93	88.06	100.18	74.81		97.84		1.02115
278	plate 3	HLA-A2	H2	523.47	532.55	51.61	0.2	0.21	0.2		261.835		1.71879
279	plate 3	HLA-DQ	H3	0.2	0.19	0.22	0.21	0.19	0.22		0.205		-0.211504
280	plate 3	HLA-DR	H4	0.23	0.23	0.23	0.27	0.26	0.28		0.25		-0.0534576
281	plate 3	HLA-E	H5	10.48	12.31	8.32	11.63	13.35	10.34		11.055		0.466889
282	plate 3	HLA-G	H6	0.16	0.16	0.17	0.17	0.17	0.17		0.165		-0.0437314
283	plate 3	IFN-γ R b chain	H7	0.16	0.16	0.16	0.18	0.2	0.17		0.17		0.117233
284	plate 3	Ig light chain k	H8	0.17	0.15	0.18	0.18	0.17	0.18		0.175		-0.172748
285	plate 3	Ig light chain λ	H9	0.16	0.15	0.17	0.18	0.17	0.18		0.17		-0.131517
286	plate 3	IgD	H10	0.19	0.19	0.19	0.21	0.2	0.21		0.2		-0.0351947
287	plate 3	IgM	H11	0.16	0.14	0.17	0.17	0.16	0.18		0.165		-0.225016
288	plate 3	IL-28RA	H12	0.15	0.15	0.15	0.17	0.16	0.18		0.16		-0.0849625
289	plate 4	Blank	A1	0.15	0.12	0.17	0.17	0.16	0.18		0.16		-0.336213
290	plate 4	Integrin α9β1	A2	0.15	0.14	0.16	0.16	0.16	0.16		0.155		-0.0963225
291	plate 4	integrin β5	A3	0.16	0.14	0.17	0.17	0.16	0.18		0.165		-0.225016
292	plate 4	integrin β7	A4	2	2.88	1.42	2.43	3.64	1.79		2.215		1.02208
293	plate 4	Jagged 2	A5	0.28	0.28	0.27	0.42	0.46	0.4		0.35		0.127051
294	plate 4	LAP	A6	0.21	0.22	0.21	0.23	0.23	0.24		0.22		0.00285683
295	plate 4	LT-β R	A7	0.17	0.17	0.17	0.21	0.21	0.2		0.19		0.0351947
296	plate 4	Mac-2 (Galec­tin-3)	A8	0.15	0.14	0.17	0.16	0.16	0.17		0.155		-0.183785
297	plate 4	MAIR-II	A9	0.21	0.21	0.21	0.31	0.32	0.3		0.26		0.0465547
298	plate 4	MICA/ MICB	A10	0.2	0.2	0.21	0.27	0.26	0.28		0.235		-0.0886523
299	plate 4	MSC (W3D5)	A11	0.24	0.24	0.24	0.33	0.35	0.31		0.285		0.0875434
300	plate 4	MSC (W5C5)	A12	0.63	0.66	0.6	0.4	0.42	0.38		0.515		0.140947
301	plate 4	MSC (W7C6)	B1	0.29	0.32	0.27	0.3	0.34	0.27		0.295		0.288844
302	plate 4	MSC and NPC (W4A5)	B2	0.26	0.25	0.26	0.28	0.29	0.27		0.27		0.023255
303	plate 4	MSCA-1 (MSC)	B3	0.16	0.15	0.17	0.18	0.16	0.19		0.17		-0.21425
304	plate 4	NKp80	B4	0.21	0.21	0.21	0.25	0.28	0.24		0.23		0.111196
305	plate 4	Notch 1	B5	3.4	3.65	3.12	3.99	4.18	3.76		3.695		0.18956
306	plate 4	Notch 2	B6	1.98	2.21	1.68	2.2	2.49	1.86		2.09		0.408214
307	plate 4	Notch 3	B7	0.17	0.17	0.18	0.17	0.17	0.17		0.17		-0.0412311
308	plate 4	Notch 4	B8	0.26	0.26	0.26	0.31	0.32	0.3		0.285		0.0465547
309	plate 4	NPC (57D2)	B9	0.27	0.28	0.27	0.31	0.34	0.29		0.29		0.140975
310	plate 4	Podopla-nin	B10	0.18	0.17	0.18	0.17	0.16	0.18		0.175		-0.126194
311	plate 4	Pre-BCR	B11	0.17	0.17	0.17	0.28	0.29	0.26		0.225		0.0787706
312	plate 4	PSMA	B12	0.17	0.17	0.17	0.19	0.18	0.19		0.18		-0.0390013
313	plate 4	Siglec-10	C1	0.18	0.17	0.19	0.19	0.19	0.19		0.185		-0.0802323
314	plate 4	Siglec-8	C2	0.16	0.15	0.17	0.16	0.15	0.17		0.16		-0.180572
315	plate 4	Siglec-9	C3	0.16	0.15	0.17	0.17	0.17	0.18		0.165		-0.131517
316	plate 4	SSEA-1	C4	0.16	0.15	0.18	0.17	0.16	0.18		0.165		-0.21648
317	plate 4	SSEA-3	C5	0.18	0.17	0.19	0.18	0.18	0.18		0.18		-0.0802323
318	plate 4	SSEA-4	C6	0.37	0.38	0.36	0.32	0.33	0.32		0.345		0.0611983
319	plate 4	SSEA-5	C7	0.18	0.17	0.18	0.2	0.21	0.19		0.19		0.0309639
320	plate 4	TCR g/d	C8	0.18	0.18	0.19	0.25	0.26	0.24		0.215		0.0187374
321	plate 4	TCR Vβ13.2	C9	0.18	0.18	0.18	0.18	0.19	0.18		0.18		0.0390013
322	plate 4	TCR Vβ23	C10	0.19	0.19	0.19	0.35	0.37	0.34		0.27		0.0609953
323	plate 4	TCR Vβ8	C11	0.26	0.26	0.26	0.28	0.29	0.27		0.27		0.0515467
324	plate 4	TCR Vβ9	C12	0.2	0.19	0.2	0.25	0.27	0.24		0.225		0.0479622
325	plate 4	TCR Vδ2	D1	0.16	0.14	0.17	0.16	0.15	0.17		0.16		-0.23034
326	plate 4	TCR Vg9	D2	0.16	0.15	0.17	0.18	0.19	0.18		0.17		-0.0512849
327	plate 4	TCR Vα24- Jα18	D3	0.14	0.12	0.16	0.17	0.18	0.16		0.155		-0.122556
328	plate 4	TCR Vα7.2	D4	0.16	0.14	0.17	0.16	0.16	0.17		0.16		-0.183785
329	plate 4	TCR α/β	D5	18.87	23.21	15.6	22.27	27.48	18.7		20.57		0.564272
330	plate 4	Tim-1	D6	0.14	0.13	0.15	0.15	0.15	0.16		0.145		-0.14978
331	plate 4	Tim-3	D7	1.33	2.87	0.58	0.82	1.88	0.41		1.075		2.25198
332	plate 4	Tim-4	D8	0.15	0.14	0.15	0.15	0.16	0.15		0.15		-0.00321313
333	plate 4	TLT-2	D9	0.25	0.27	0.24	0.3	0.33	0.28		0.275		0.203482
334	plate 4	TRA-1-60-R	D10	0.16	0.14	0.17	0.18	0.17	0.18		0.17		-0.181285
335	plate 4	TRA-1-81	D11	0.16	0.15	0.16	0.18	0.18	0.17		0.17		-0.00532362
336	plate 4	TSLPR (TSLP-R)	D12	0.25	0.29	0.22	0.29	0.33	0.26		0.27		0.371252
337	plate 4	Ms IgG1, κ ITCL	E1	0.15	0.15	0.16	0.18	0.18	0.18		0.165		-0.0465547
338	plate 4	Ms IgG2a, κ ITCL	E2	0.16	0.15	0.16	0.17	0.17	0.18		0.165		-0.0877858
339	plate 4	Ms IgG2b, κ ITCL	E3	0.14	0.13	0.15	0.16	0.17	0.16		0.15		-0.059494
340	plate 4	Ms IgG3, κ ITCL	E4	0.14	0.14	0.15	0.16	0.16	0.16		0.15		-0.0497678
341	plate 4	Ms IgM, κ ITCL	E5	0.18	0.16	0.19	0.18	0.18	0.19		0.18		-0.162965
342	plate 4	Rat IgG1, κ ITCL	E6	0.15	0.14	0.15	0.17	0.17	0.17		0.16		-0.0497678
343	plate 4	Rat IgG2a, κ ITCL	E7	0.16	0.14	0.17	0.18	0.17	0.19		0.17		-0.220286
344	plate 4	Rat IgG2b, κ ITCL	E8	0.16	0.15	0.16	0.17	0.16	0.17		0.165		-0.0902861
345	plate 4	Rat IgM, κ ITCL	E9	0.19	0.18	0.2	0.19	0.18	0.2		0.19		-0.152003
346	plate 4	AH IgG, ITCL	E10	0.2	0.19	0.21	0.28	0.29	0.26		0.24		0.00657568
347	plate 4	Blank	E11	0.15	0.13	0.17	0.17	0.16	0.18		0.16		-0.278474
348	plate 4	Blank	E12	0.15	0.14	0.17	0.17	0.16	0.18		0.16		-0.225016
349	plate 4	unstained	F1	0.18	0.1	0.18	0.2	0.36	0.2		0.19		0
350	plate 4	isotype control	F2	0.2	0.38	0.2	0.2	0.16	0.2		0.2		0.302036

## Sheet: Top hits Median
Number	Plate	receptor	File	330 Median P1	330 Median CD96 high	330 Median CD96 low	332 Median P1	332 Median CD96 high	332 Median CD96 low		criteria 1: Median PE > 1 (P1 MW)		citeria 2: fold modulation > 1,0 (MW)
31	plate 1	CD26	C7	20.49	34.51	13.91	29.88	55.24	20.11		25.185		1.38435		2.61054
32	plate 1	CD27	C8	65.45	93.29	41.6	43.42	61.86	30.17		54.435		1.10052		2.14431
42	plate 1	CD38	D6	40.76	57.24	28.86	85.34	153.28	46.99		63.05		1.34685		2.54356
52	plate 1	CD45RO	E4	4.24	7.56	2.35	6.51	11.04	3.38		5.375		1.69669		3.24155
118	plate 2	CD109	B10	1.71	2.44	1.2	2.59	3.64	1.81		2.15		1.0159		2.02216
174	plate 2	CD183	G6	8.26	14.76	3.14	11.31	17.2	6.74		9.785		1.79222		3.46348
192	plate 2	CD218a (IL-18Rα)	H12	4.15	7.3	2.16	10.31	20.1	4.44		7.23		1.96771		3.91148
196	plate 3	CD226 (DNAM-1)	A4	10.74	15.44	7.04	8.2	11.43	6.22		9.47		1.00543		2.00754
222	plate 3	CD278 (ICOS)	C6	57.81	78.62	19.77	89.57	118.21	62.21		73.69		1.45886		2.74891
229	plate 3	CD298	D1	111.56	128.42	38.83	121.2	131.7	104.36		116.38		1.03066		2.04295
258	plate 3	β2-micro-globulin	F6	807.82	810.21	0.25	729.23	882.36	437.57		768.525		6.337		80.8403
277	plate 3	HLA-A,B,C	H1	107.62	122.82	39.93	88.06	100.18	74.81		97.84		1.02115		2.02953
278	plate 3	HLA-A2	H2	523.47	532.55	51.61	0.2	0.21	0.2		261.835		1.71879		3.29161
292	plate 4	integrin β7	A4	2	2.88	1.42	2.43	3.64	1.79		2.215		1.02208		2.03084
331	plate 4	Tim-3	D7	1.33	2.87	0.58	0.82	1.88	0.41		1.075		2.25198		4.76337
