# Supplementary material for: HIV-1 manipulates CD96 on CD4+ T cells to subvert antiviral immunity
Source: Sci Adv. 2025 Sep 5;11(36):eadx7485. doi: 10.1126/sciadv.adx7485 (PMC12412668; doi:10.1126/sciadv.adx7485)
Supplement: Supplementary file 3 — Movies S1 and S2 [file sciadv.adx7485_movies_s1_and_s2.zip]

Archive with 2 entries (2 files):
- adx7485_movie_s1.mp4
- adx7485_movie_s2.mp4
